# Supplementary material for: Crystal structure of (E)-4-hy­droxy-N′-(3-hy­droxy­benzyl­idene)benzohydrazide monohydrate
Source: Acta Crystallogr Sect E Struct Rep Online. 2014 Aug 1;70(Pt 9):o891–2. doi: 10.1107/S1600536814011908 (PMC4186143; doi:10.1107/S1600536814011908)
Supplement: Supplementary file 1 [file e-70-0o891-sup1.cif]

##############################################################################
#                                                                            #
# This CIF contains the data in a paper accepted for publication in          #
# Acta Crystallographica Section E. It conforms to the requirements of       #
# Notes for Authors for Acta Crystallographica Section E, and has been       #
# peer reviewed under the auspices of the IUCr Commission on Journals.       #
#                                                                            #
# Full details of the Crystallographic Information File format               #
# are given in the paper "The Crystallographic Information File (CIF):       #
# a New Standard Archive File for Crystallography" by S. R. Hall, F. H.      #
# Allen and I. D. Brown [Acta Cryst. (1991), A47, 655-685].                  #
#                                                                            #
# The current version of the core CIF dictionary is obtainable from          #
# ftp://ftp.iucr.org/pub/cif_core.dic.                                       #
#                                                                            #
# Software is freely available for graphical display of the structure(s)     #
# in this CIF. For information consult the CIF software page                 #
# http://www.iucr.org/resources/cif/software.                                #
#                                                                            #
# This file may be used for bona fide research purposes within the           #
# scientific community so long as proper attribution is given to the journal # 
# article from which it was obtained.                                        #
#                                                                            #
##############################################################################
data_I
_audit_creation_method     SHELXL-97
_database_code_depnum_ccdc_archive     'CCDC 1004470'
_chemical_name_systematic
;
(<i>E</i>)-4-Hydroxy-<i>N</i>'-(3-hydroxybenzylidene)benzohydrazide
monohydrate
;
_chemical_name_common     ?
_chemical_formula_moiety     'C14 H12 N2 O3, H2 O'
_chemical_formula_sum     'C14 H14 N2 O4'
_chemical_formula_iupac     'C14 H12 N2 O3, H2 O'
_chemical_formula_weight     274.27
_chemical_melting_point     ?
_symmetry_cell_setting     triclinic
_symmetry_space_group_name_H-M     'P -1'
_symmetry_space_group_name_Hall     '-P 1'
loop_
    _symmetry_equiv_pos_as_xyz
    'x, y, z'
    '-x, -y, -z'
_cell_length_a     7.1826(5)
_cell_length_b     9.2043(6)
_cell_length_c     10.7568(7)
_cell_angle_alpha     91.847(7)
_cell_angle_beta     102.433(7)
_cell_angle_gamma     110.191(8)
_cell_volume     647.37(7)
_cell_formula_units_Z     2
_cell_measurement_reflns_used     6867
_cell_measurement_theta_min     3.1
_cell_measurement_theta_max     27.5
_cell_measurement_temperature     100(2)
_exptl_crystal_description     chip
_exptl_crystal_colour     colourless
_exptl_crystal_size_max     0.09
_exptl_crystal_size_mid     0.05
_exptl_crystal_size_min     0.02
_exptl_crystal_density_diffrn     1.407
_exptl_crystal_density_meas     ?
_exptl_crystal_density_method     'not measured'
_exptl_crystal_F_000     288
_exptl_absorpt_coefficient_mu     0.105
_exptl_absorpt_correction_type     none
_exptl_absorpt_process_details     ?
_exptl_absorpt_correction_T_min     .
_exptl_absorpt_correction_T_max     .
_exptl_special_details     ?
_diffrn_ambient_temperature     100(2)
_diffrn_radiation_type     MoK\a
_diffrn_radiation_wavelength     0.71073
_diffrn_radiation_source     'fine-focus sealed tube'
_diffrn_radiation_monochromator     graphite
_diffrn_measurement_device_type     'Rigaku Saturn CCD'
_diffrn_measurement_method     \w
_diffrn_detector_area_resol_mean     ?
_diffrn_reflns_number     8728
_diffrn_reflns_av_R_equivalents     0.0492
_diffrn_reflns_av_sigmaI/netI     0.0604
_diffrn_reflns_theta_min     3.11
_diffrn_reflns_theta_max     27.47
_diffrn_reflns_theta_full     27.47
_diffrn_measured_fraction_theta_max     0.998
_diffrn_measured_fraction_theta_full     0.998
_diffrn_reflns_limit_h_min     -9
_diffrn_reflns_limit_h_max     9
_diffrn_reflns_limit_k_min     -11
_diffrn_reflns_limit_k_max     11
_diffrn_reflns_limit_l_min     -13
_diffrn_reflns_limit_l_max     13
_diffrn_standards_number     ?
_diffrn_standards_interval_count     ?
_diffrn_standards_interval_time     ?
_diffrn_standards_decay_%     0
_refine_special_details
;
 Refinement of F^2^ against ALL reflections.  The weighted R-factor wR and
 goodness of fit S are based on F^2^, conventional R-factors R are based
 on F, with F set to zero for negative F^2^. The threshold expression of
 F^2^ > 2sigma(F^2^) is used only for calculating R-factors(gt) etc. and is
 not relevant to the choice of reflections for refinement.  R-factors based
 on F^2^ are statistically about twice as large as those based on F, and R-
 factors based on ALL data will be even larger.
;
_reflns_number_total     2962
_reflns_number_gt     2038
_reflns_threshold_expression     I>2\s(I)
_refine_ls_structure_factor_coef     Fsqd
_refine_ls_matrix_type     full
_refine_ls_R_factor_all     0.0737
_refine_ls_R_factor_gt     0.0442
_refine_ls_wR_factor_gt     0.0930
_refine_ls_wR_factor_ref     0.1050
_refine_ls_goodness_of_fit_ref     1.057
_refine_ls_restrained_S_all     1.057
_refine_ls_number_reflns     2962
_refine_ls_number_parameters     196
_refine_ls_number_restraints     0
_refine_ls_hydrogen_treatment     mixed
_refine_ls_weighting_scheme     calc
_refine_ls_weighting_details
         'calc w=1/[\s^2^(Fo^2^)+(0.0374P)^2^+0.1440P] where P=(Fo^2^+2Fc^2^)/3'
_atom_sites_solution_hydrogens     geom
_atom_sites_solution_primary     direct
_atom_sites_solution_secondary     difmap
_refine_ls_shift/su_max     0.000
_refine_ls_shift/su_mean     0.000
_refine_diff_density_max     0.268
_refine_diff_density_min     -0.277
_refine_ls_extinction_method     none
_refine_ls_extinction_coef     ?
loop_
    _atom_type_symbol
    _atom_type_description
    _atom_type_scat_dispersion_real
    _atom_type_scat_dispersion_imag
    _atom_type_scat_source
    'C' 'C' 0.0033 0.0016
                         'International Tables Vol C Tables 4.2.6.8 and 6.1.1.4'
    'H' 'H' 0.0000 0.0000
                         'International Tables Vol C Tables 4.2.6.8 and 6.1.1.4'
    'N' 'N' 0.0061 0.0033
                         'International Tables Vol C Tables 4.2.6.8 and 6.1.1.4'
    'O' 'O' 0.0106 0.0060
                         'International Tables Vol C Tables 4.2.6.8 and 6.1.1.4'
_computing_data_collection     'CrystalClear (Rigaku, 2010)'
_computing_cell_refinement     'CrystalClear (Rigaku, 2010)'
_computing_data_reduction     'CrystalClear (Rigaku, 2010)'
_computing_structure_solution     'SHELXS97 (Sheldrick, 2008)'
_computing_structure_refinement     'SHELXL97 (Sheldrick, 2008)'
_computing_molecular_graphics     'ORTEP-3 for Windows (Farrugia, 2012)'
_computing_publication_material     'SHELXL97 (Sheldrick, 2008)'
loop_
    _atom_site_type_symbol
    _atom_site_label
    _atom_site_fract_x
    _atom_site_fract_y
    _atom_site_fract_z
    _atom_site_U_iso_or_equiv
    _atom_site_adp_type
    _atom_site_calc_flag
    _atom_site_refinement_flags
    _atom_site_occupancy
    _atom_site_symmetry_multiplicity
    _atom_site_disorder_assembly
    _atom_site_disorder_group
    C C1 0.2487(2) 0.51249(18) 0.02953(16) 0.0151(4) Uani d . 1 1 . .
    H H1 0.2596 0.6145 0.0499 0.018 Uiso calc R 1 1 . .
    C C2 0.2488(2) 0.46303(18) -0.09366(16) 0.0149(4) Uani d . 1 1 . .
    H H2 0.2560 0.5306 -0.1564 0.018 Uiso calc R 1 1 . .
    C C3 0.2379(2) 0.31187(19) -0.12226(15) 0.0140(4) Uani d . 1 1 . .
    C C4 0.2225(2) 0.20863(19) -0.02998(16) 0.0150(4) Uani d . 1 1 . .
    H H4 0.2163 0.1077 -0.0499 0.018 Uiso calc R 1 1 . .
    C C5 0.2167(2) 0.25738(18) 0.09144(16) 0.0145(4) Uani d . 1 1 . .
    H H5 0.2022 0.1879 0.1527 0.017 Uiso calc R 1 1 . .
    C C6 0.2325(2) 0.41045(18) 0.12303(15) 0.0133(4) Uani d . 1 1 . .
    C C7 0.2265(3) 0.45636(18) 0.25514(16) 0.0140(4) Uani d . 1 1 . .
    C C8 0.5163(3) 0.77584(19) 0.48276(16) 0.0164(4) Uani d . 1 1 . .
    H H8 0.6243 0.8109 0.4432 0.020 Uiso calc R 1 1 . .
    C C9 0.5316(3) 0.85792(18) 0.60520(16) 0.0145(4) Uani d . 1 1 . .
    C C10 0.3753(3) 0.80721(18) 0.66983(16) 0.0148(4) Uani d . 1 1 . .
    H H10 0.2637 0.7159 0.6379 0.018 Uiso calc R 1 1 . .
    C C11 0.3865(3) 0.89243(18) 0.78093(16) 0.0154(4) Uani d . 1 1 . .
    C C12 0.5575(3) 1.02744(18) 0.83137(16) 0.0158(4) Uani d . 1 1 . .
    H H12 0.5659 1.0846 0.9066 0.019 Uiso calc R 1 1 . .
    C C13 0.7134(3) 1.07503(18) 0.76867(16) 0.0162(4) Uani d . 1 1 . .
    H H13 0.8278 1.1638 0.8029 0.019 Uiso calc R 1 1 . .
    C C14 0.7017(3) 0.99231(18) 0.65541(16) 0.0167(4) Uani d . 1 1 . .
    H H14 0.8066 1.0262 0.6132 0.020 Uiso calc R 1 1 . .
    N N1 0.3623(2) 0.59830(16) 0.30909(13) 0.0156(3) Uani d . 1 1 . .
    H H1N 0.469(3) 0.647(2) 0.2723(17) 0.019 Uiso d . 1 1 . .
    N N2 0.3584(2) 0.65697(15) 0.42830(13) 0.0153(3) Uani d . 1 1 . .
    O O1 0.24457(19) 0.25851(13) -0.24143(11) 0.0173(3) Uani d . 1 1 . .
    H H1O 0.195(3) 0.309(2) -0.3059(19) 0.021 Uiso d . 1 1 . .
    O O2 0.10482(18) 0.37043(13) 0.31151(11) 0.0177(3) Uani d . 1 1 . .
    O O3 0.23698(19) 0.84893(14) 0.84718(12) 0.0198(3) Uani d . 1 1 . .
    H H3O 0.125(3) 0.776(2) 0.7930(18) 0.024 Uiso d . 1 1 . .
    O O4 -0.0770(2) 0.61780(16) 0.42664(13) 0.0236(3) Uani d . 1 1 . .
    H H1W 0.047(3) 0.624(2) 0.4329(19) 0.028 Uiso d . 1 1 . .
    H H2W -0.101(3) 0.615(2) 0.505(2) 0.028 Uiso d . 1 1 . .
loop_
    _atom_site_aniso_label
    _atom_site_aniso_U_11
    _atom_site_aniso_U_22
    _atom_site_aniso_U_33
    _atom_site_aniso_U_12
    _atom_site_aniso_U_13
    _atom_site_aniso_U_23
    C1 0.0145(8) 0.0140(8) 0.0159(9) 0.0042(7) 0.0031(7) 0.0012(7)
    C2 0.0147(9) 0.0163(8) 0.0138(9) 0.0055(7) 0.0035(7) 0.0049(7)
    C3 0.0122(8) 0.0206(8) 0.0095(8) 0.0067(7) 0.0024(6) 0.0007(7)
    C4 0.0157(9) 0.0157(8) 0.0140(9) 0.0073(7) 0.0021(7) 0.0004(7)
    C5 0.0147(8) 0.0154(8) 0.0127(9) 0.0047(7) 0.0028(7) 0.0046(7)
    C6 0.0117(8) 0.0173(8) 0.0111(8) 0.0056(7) 0.0021(6) 0.0014(6)
    C7 0.0149(8) 0.0163(8) 0.0129(9) 0.0081(7) 0.0029(7) 0.0024(7)
    C8 0.0164(9) 0.0175(8) 0.0164(9) 0.0062(7) 0.0057(7) 0.0025(7)
    C9 0.0171(9) 0.0139(8) 0.0116(9) 0.0058(7) 0.0017(7) 0.0015(6)
    C10 0.0164(9) 0.0138(8) 0.0124(9) 0.0040(7) 0.0019(7) 0.0011(7)
    C11 0.0166(9) 0.0168(8) 0.0150(9) 0.0076(7) 0.0050(7) 0.0048(7)
    C12 0.0194(9) 0.0151(8) 0.0120(9) 0.0067(7) 0.0014(7) -0.0009(7)
    C13 0.0159(9) 0.0133(8) 0.0167(9) 0.0042(7) 0.0001(7) 0.0017(7)
    C14 0.0155(9) 0.0174(8) 0.0176(9) 0.0062(7) 0.0041(7) 0.0055(7)
    N1 0.0175(8) 0.0176(7) 0.0117(7) 0.0043(6) 0.0071(6) 0.0008(6)
    N2 0.0207(8) 0.0176(7) 0.0091(7) 0.0081(6) 0.0051(6) -0.0002(6)
    O1 0.0219(7) 0.0225(6) 0.0098(6) 0.0104(5) 0.0044(5) 0.0018(5)
    O2 0.0195(7) 0.0190(6) 0.0136(6) 0.0039(5) 0.0068(5) 0.0010(5)
    O3 0.0181(7) 0.0203(6) 0.0164(7) 0.0001(5) 0.0070(5) -0.0041(5)
    O4 0.0222(7) 0.0391(8) 0.0145(7) 0.0154(6) 0.0069(6) 0.0081(6)
_geom_special_details
;
 All esds (except the esd in the dihedral angle between two l.s. planes)
 are estimated using the full covariance matrix.  The cell esds are taken
 into account individually in the estimation of esds in distances, angles
 and torsion angles; correlations between esds in cell parameters are only
 used when they are defined by crystal symmetry.  An approximate (isotropic)
 treatment of cell esds is used for estimating esds involving l.s. planes.
;
loop_
    _geom_bond_atom_site_label_1
    _geom_bond_atom_site_label_2
    _geom_bond_site_symmetry_2
    _geom_bond_distance
    _geom_bond_publ_flag
    C1 C2 . 1.387(2) ?
    C1 C6 . 1.394(2) ?
    C1 H1 . 0.9300 ?
    C2 C3 . 1.387(2) ?
    C2 H2 . 0.9300 ?
    C3 O1 . 1.3743(19) ?
    C3 C4 . 1.391(2) ?
    C4 C5 . 1.381(2) ?
    C4 H4 . 0.9300 ?
    C5 C6 . 1.398(2) ?
    C5 H5 . 0.9300 ?
    C6 C7 . 1.483(2) ?
    C7 O2 . 1.2404(19) ?
    C7 N1 . 1.350(2) ?
    C8 N2 . 1.281(2) ?
    C8 C9 . 1.461(2) ?
    C8 H8 . 0.9300 ?
    C9 C14 . 1.394(2) ?
    C9 C10 . 1.399(2) ?
    C10 C11 . 1.380(2) ?
    C10 H10 . 0.9300 ?
    C11 O3 . 1.3685(19) ?
    C11 C12 . 1.401(2) ?
    C12 C13 . 1.381(2) ?
    C12 H12 . 0.9300 ?
    C13 C14 . 1.387(2) ?
    C13 H13 . 0.9300 ?
    C14 H14 . 0.9300 ?
    N1 N2 . 1.3847(18) ?
    N1 H1N . 0.922(18) ?
    O1 H1O . 0.92(2) ?
    O3 H3O . 0.92(2) ?
    O4 H1W . 0.86(2) ?
    O4 H2W . 0.89(2) ?
loop_
    _geom_angle_atom_site_label_1
    _geom_angle_atom_site_label_2
    _geom_angle_atom_site_label_3
    _geom_angle_site_symmetry_1
    _geom_angle_site_symmetry_3
    _geom_angle
    _geom_angle_publ_flag
    C2 C1 C6 . . 120.52(15) ?
    C2 C1 H1 . . 119.7 ?
    C6 C1 H1 . . 119.7 ?
    C3 C2 C1 . . 119.34(15) ?
    C3 C2 H2 . . 120.3 ?
    C1 C2 H2 . . 120.3 ?
    O1 C3 C2 . . 121.75(15) ?
    O1 C3 C4 . . 117.34(15) ?
    C2 C3 C4 . . 120.90(15) ?
    C5 C4 C3 . . 119.41(15) ?
    C5 C4 H4 . . 120.3 ?
    C3 C4 H4 . . 120.3 ?
    C4 C5 C6 . . 120.53(15) ?
    C4 C5 H5 . . 119.7 ?
    C6 C5 H5 . . 119.7 ?
    C1 C6 C5 . . 119.25(15) ?
    C1 C6 C7 . . 122.63(15) ?
    C5 C6 C7 . . 118.11(15) ?
    O2 C7 N1 . . 122.60(15) ?
    O2 C7 C6 . . 122.25(14) ?
    N1 C7 C6 . . 115.15(14) ?
    N2 C8 C9 . . 121.91(15) ?
    N2 C8 H8 . . 119.0 ?
    C9 C8 H8 . . 119.0 ?
    C14 C9 C10 . . 119.79(15) ?
    C14 C9 C8 . . 119.08(15) ?
    C10 C9 C8 . . 121.08(14) ?
    C11 C10 C9 . . 120.12(15) ?
    C11 C10 H10 . . 119.9 ?
    C9 C10 H10 . . 119.9 ?
    O3 C11 C10 . . 122.49(15) ?
    O3 C11 C12 . . 117.45(15) ?
    C10 C11 C12 . . 120.05(15) ?
    C13 C12 C11 . . 119.56(15) ?
    C13 C12 H12 . . 120.2 ?
    C11 C12 H12 . . 120.2 ?
    C12 C13 C14 . . 120.89(15) ?
    C12 C13 H13 . . 119.6 ?
    C14 C13 H13 . . 119.6 ?
    C13 C14 C9 . . 119.56(15) ?
    C13 C14 H14 . . 120.2 ?
    C9 C14 H14 . . 120.2 ?
    C7 N1 N2 . . 119.60(14) ?
    C7 N1 H1N . . 119.1(11) ?
    N2 N1 H1N . . 120.5(11) ?
    C8 N2 N1 . . 114.82(14) ?
    C3 O1 H1O . . 112.8(11) ?
    C11 O3 H3O . . 106.5(11) ?
    H1W O4 H2W . . 108.6(18) ?
loop_
    _geom_torsion_atom_site_label_1
    _geom_torsion_atom_site_label_2
    _geom_torsion_atom_site_label_3
    _geom_torsion_atom_site_label_4
    _geom_torsion_site_symmetry_1
    _geom_torsion_site_symmetry_2
    _geom_torsion_site_symmetry_3
    _geom_torsion_site_symmetry_4
    _geom_torsion
    _geom_torsion_publ_flag
    C6 C1 C2 C3 . . . . -1.7(2) ?
    C1 C2 C3 O1 . . . . -177.71(15) ?
    C1 C2 C3 C4 . . . . 1.4(2) ?
    O1 C3 C4 C5 . . . . 179.58(14) ?
    C2 C3 C4 C5 . . . . 0.4(2) ?
    C3 C4 C5 C6 . . . . -2.0(2) ?
    C2 C1 C6 C5 . . . . 0.2(2) ?
    C2 C1 C6 C7 . . . . -178.43(15) ?
    C4 C5 C6 C1 . . . . 1.7(2) ?
    C4 C5 C6 C7 . . . . -179.64(15) ?
    C1 C6 C7 O2 . . . . 136.31(18) ?
    C5 C6 C7 O2 . . . . -42.3(2) ?
    C1 C6 C7 N1 . . . . -43.5(2) ?
    C5 C6 C7 N1 . . . . 137.90(16) ?
    N2 C8 C9 C14 . . . . -175.95(16) ?
    N2 C8 C9 C10 . . . . 1.6(3) ?
    C14 C9 C10 C11 . . . . 1.9(3) ?
    C8 C9 C10 C11 . . . . -175.61(16) ?
    C9 C10 C11 O3 . . . . 179.33(16) ?
    C9 C10 C11 C12 . . . . -1.9(3) ?
    O3 C11 C12 C13 . . . . 179.29(16) ?
    C10 C11 C12 C13 . . . . 0.5(3) ?
    C11 C12 C13 C14 . . . . 1.0(3) ?
    C12 C13 C14 C9 . . . . -1.0(3) ?
    C10 C9 C14 C13 . . . . -0.4(3) ?
    C8 C9 C14 C13 . . . . 177.13(15) ?
    O2 C7 N1 N2 . . . . -4.7(3) ?
    C6 C7 N1 N2 . . . . 175.08(14) ?
    C9 C8 N2 N1 . . . . 176.21(15) ?
    C7 N1 N2 C8 . . . . 166.42(16) ?
loop_
    _geom_hbond_atom_site_label_D
    _geom_hbond_atom_site_label_H
    _geom_hbond_atom_site_label_A
    _geom_hbond_site_symmetry_A
    _geom_hbond_distance_DH
    _geom_hbond_distance_HA
    _geom_hbond_distance_DA
    _geom_hbond_angle_DHA
    N1 H1N O1 2_665 0.922(18) 2.044(19) 2.9357(19) 162.2(16)
    O1 H1O O4 2_565 0.92(2) 1.68(2) 2.6025(18) 172.6(17)
    O3 H3O O2 2_566 0.92(2) 1.83(2) 2.7512(17) 178.1(17)
    O4 H1W N2 . 0.86(2) 2.16(2) 3.018(2) 172.5(19)
    O4 H2W O2 2_566 0.89(2) 1.98(2) 2.8676(17) 170.5(18)
data_global
_journal_date_recd_electronic     2014-05-21
_journal_date_accepted     2014-05-22
_journal_name_full     'Acta Crystallographica, Section E'
_journal_year     2014
_journal_volume     70
_journal_issue      9
_journal_page_first     o891
_journal_page_last     o892
_journal_paper_category     HO
_journal_paper_doi     10.1107/S1600536814011908
_journal_coeditor_code     SU0006
_publ_contact_author_name     'William T A Harrison'
_publ_contact_author_address
;
Department of Chemistry
University of Aberdeen
Meston Walk
Aberdeen AB24 3UE
Scotland
;
_publ_contact_author_email     w.harrison@abdn.ac.uk
_publ_contact_author_fax     ?
_publ_contact_author_phone     ?
_publ_section_title
;
Crystal structure of
(<i>E</i>)-4-hydroxy-<i>N</i>'-(3-hydroxybenzylidene)benzohydrazide
monohydrate
;
_publ_section_title_footnote     .
loop_
    _publ_author_name
    _publ_author_footnote
    _publ_author_address
    'Harrison, William T. A.' .
;
Department of Chemistry
University of Aberdeen
Meston Walk
Aberdeen AB24 3UE
Scotland
;
    'Low, John Nicolson' .
;
Department of Chemistry
University of Aberdeen
Meston Walk
Aberdeen AB24 3UE
Scotland
;
    'Wardell, James L.' .
;
Department of Chemistry
University of Aberdeen
Meston Walk
Aberdeen AB24 3UE
Scotland
FioCruz-Funda\,c\~ao Oswaldo Cruz,
Instituto de Tecnologia em F\'armacos-Far-Manguinhos,
Rua Sizenando Nabuco, 100, Manguinhos, 21041-250 Rio de Janeiro, RJ,
Brazil
;
