# Supplementary material for: Crystal structure of (E)-4-hy­droxy-N′-(3-hy­droxy­benzyl­idene)benzohydrazide monohydrate
Source: Acta Crystallogr Sect E Struct Rep Online. 2014 Aug 1;70(Pt 9):o891–2. doi: 10.1107/S1600536814011908 (PMC4186143; doi:10.1107/S1600536814011908)
Supplement: Supplementary file 2 [file e-70-0o891-Isup2.hkl]

# 
# h,k,l, Fc-squared, Fo-squared, sigma(Fo-squared) and status flag 
# 
data_I 
_shelx_title '    pdoc08  Jim' 
_shelx_refln_list_code          4 
_shelx_F_calc_maximum      112.07 
_exptl_crystal_F_000       288.00 
_reflns_d_resolution_high  0.7703 
 
loop_ 
 _symmetry_equiv_pos_as_xyz 
 'x, y, z' 
 '-x, -y, -z' 
 
_cell_length_a     7.1826 
_cell_length_b     9.2043 
_cell_length_c    10.7568 
_cell_angle_alpha  91.847 
_cell_angle_beta  102.433 
_cell_angle_gamma 110.191 
 
_shelx_F_squared_multiplier     1.000 
 
loop_ 
 _refln_index_h 
 _refln_index_k 
 _refln_index_l 
 _refln_F_squared_calc 
 _refln_F_squared_meas 
 _refln_F_squared_sigma 
 _refln_observed_status 
   1   0   0     1049.18      981.46     16.04 o 
   2   0   0     5079.98     5157.99     87.34 o 
   3   0   0       45.34       42.94      2.19 o 
   4   0   0      688.49      661.09     17.93 o 
   5   0   0       15.21       18.98      4.23 o 
   6   0   0      572.33      611.68     23.35 o 
   7   0   0      324.08      316.39     15.09 o 
   8   0   0      233.32      215.18     12.97 o 
  -8   1   0      410.63      375.73     17.93 o 
  -7   1   0      124.20      154.54      9.47 o 
  -6   1   0       45.99       52.14     22.12 o 
  -5   1   0      541.15      553.65     16.20 o 
  -4   1   0       65.83       72.79      4.19 o 
  -3   1   0      372.97      368.58      7.68 o 
  -2   1   0     5147.24     5287.28    106.17 o 
  -1   1   0      264.59      250.98      4.56 o 
   1   1   0     3899.69     3780.65     64.89 o 
   2   1   0      692.86      686.56     12.37 o 
   3   1   0      214.70      207.26      4.92 o 
   4   1   0       78.27       71.95      3.55 o 
   5   1   0      477.90      509.57     38.10 o 
   6   1   0      142.62      144.08     14.54 o 
   7   1   0      157.52      160.13     14.49 o 
   8   1   0        2.27        1.95      4.49 o 
  -8   2   0       25.05       30.35      5.37 o 
  -7   2   0      767.91      743.52     27.80 o 
  -6   2   0       29.25       24.67      3.77 o 
  -5   2   0      610.85      651.12     18.68 o 
  -4   2   0       36.67       42.03      6.37 o 
  -3   2   0      438.38      418.60      8.38 o 
  -2   2   0     1317.88     1301.27     22.65 o 
  -1   2   0     2153.89     2030.58     42.85 o 
   0   2   0       61.01       54.99      1.61 o 
   1   2   0     1460.09     1396.42     22.74 o 
   2   2   0      627.75      613.81     10.92 o 
   3   2   0       33.33       33.71      2.04 o 
   4   2   0        1.51        0.85      1.45 o 
   5   2   0       49.59       50.16      6.97 o 
   6   2   0        1.84       -1.46      3.87 o 
   7   2   0        9.44       13.79      5.19 o 
  -9   3   0        4.09        7.37      4.40 o 
  -8   3   0      109.33       81.86     14.89 o 
  -7   3   0       19.89       23.16      5.32 o 
  -6   3   0        5.23        6.00      2.93 o 
  -5   3   0      236.41      234.22     12.66 o 
  -4   3   0      113.67      116.75      4.12 o 
  -3   3   0     1057.27     1046.03     24.09 o 
  -2   3   0     2231.98     2193.09     42.64 o 
  -1   3   0      152.49      147.36      4.70 o 
   0   3   0        1.00        1.95      0.91 o 
   1   3   0      996.41     1008.44     17.68 o 
   2   3   0      106.02      121.67      3.30 o 
   3   3   0        2.79        1.22      1.31 o 
   4   3   0      442.22      406.11     15.46 o 
   5   3   0       59.71       71.90      8.22 o 
   6   3   0       36.07       26.74      8.17 o 
   7   3   0       21.80       17.33      6.67 o 
  -9   4   0        9.73        9.31      4.66 o 
  -8   4   0        4.52        1.96      3.12 o 
  -7   4   0        7.70        4.85      3.21 o 
  -6   4   0        8.84       12.53      2.38 o 
  -5   4   0       10.95       14.12      2.68 o 
  -4   4   0     1359.32     1402.36     42.61 o 
  -3   4   0      110.33       97.61      3.33 o 
  -2   4   0      543.00      547.57     13.73 o 
  -1   4   0      290.93      294.85      6.62 o 
   0   4   0       88.75       82.45      2.40 o 
   1   4   0        0.00        0.97      0.76 o 
   2   4   0      379.25      405.10      9.00 o 
   3   4   0       51.39       54.67      2.55 o 
   4   4   0      255.79      260.87     19.43 o 
   5   4   0       80.61       84.87      5.67 o 
   6   4   0       19.85       34.77      6.57 o 
  -9   5   0       86.32       73.36      9.31 o 
  -8   5   0       85.15       85.60      5.52 o 
  -7   5   0      220.34      235.11      9.50 o 
  -6   5   0      439.17      450.06     14.07 o 
  -5   5   0        2.32       -0.14      3.64 o 
  -4   5   0      460.44      420.88     23.83 o 
  -3   5   0      963.39      978.73     33.50 o 
  -2   5   0       39.97       43.34      3.12 o 
  -1   5   0      642.02      664.54     13.25 o 
   0   5   0      286.73      286.06      6.28 o 
   1   5   0      316.24      346.96      7.66 o 
   2   5   0      179.78      173.95      5.23 o 
   3   5   0      359.96      318.90     17.24 o 
   4   5   0        6.05        1.52      2.94 o 
   5   5   0       32.18       46.92      7.07 o 
   6   5   0       70.83       93.54     10.46 o 
  -8   6   0        0.76        3.32      7.15 o 
  -7   6   0        1.22       -1.01      3.98 o 
  -6   6   0        0.09        2.09      3.89 o 
  -5   6   0       13.50       23.05      6.08 o 
  -4   6   0       53.80       66.77      7.02 o 
  -3   6   0      110.13      120.79      7.20 o 
  -2   6   0      347.95      361.60      9.80 o 
  -1   6   0       44.75       52.91      2.44 o 
   0   6   0        1.07        2.32      1.03 o 
   1   6   0        0.07        2.52      2.85 o 
   2   6   0      109.58      109.72      6.34 o 
   3   6   0       10.27       17.22      3.84 o 
   4   6   0       26.30       23.18      4.56 o 
   5   6   0        0.34       -3.39      5.38 o 
  -8   7   0        9.05       10.33      4.78 o 
  -7   7   0        3.61        7.82      4.71 o 
  -6   7   0        1.41       -4.47      5.71 o 
  -5   7   0        0.37        3.73      5.28 o 
  -4   7   0      142.77      140.96     14.99 o 
  -3   7   0       80.77       77.23      5.16 o 
  -2   7   0      214.53      205.87     11.13 o 
  -1   7   0       68.65       68.92      3.91 o 
   0   7   0        6.94        7.29      1.21 o 
   1   7   0        2.01        7.27      2.22 o 
   2   7   0        0.04       -2.71      2.73 o 
   3   7   0        1.11        2.27      3.57 o 
   4   7   0       21.17       24.51      6.77 o 
  -8   8   0        6.93        5.12      6.49 o 
  -7   8   0        3.33        5.63      5.99 o 
  -6   8   0       19.43       13.90      6.05 o 
  -5   8   0      152.91      141.38     15.69 o 
  -4   8   0       45.85       51.79      7.89 o 
  -3   8   0        0.09        1.82      2.38 o 
  -2   8   0        0.20       -0.53      1.22 o 
  -1   8   0        5.23        6.05      1.49 o 
   0   8   0      120.52      131.67      9.12 o 
   1   8   0        5.77        6.60      1.79 o 
   2   8   0       33.57       34.76      4.56 o 
   3   8   0       17.58        2.99      5.18 o 
   4   8   0       13.45        1.39      6.08 o 
  -8   9   0        2.69        0.44      5.64 o 
  -7   9   0        3.99        0.30      5.14 o 
  -6   9   0        8.70       11.66      3.52 o 
  -5   9   0        0.43       -1.30      3.29 o 
  -4   9   0       38.99       36.66      5.85 o 
  -3   9   0       22.34       25.06      3.03 o 
  -2   9   0        0.02       -0.70      1.45 o 
  -1   9   0        4.10        5.40      3.01 o 
   0   9   0        0.06       -1.69      2.01 o 
   1   9   0      106.56      111.47      8.17 o 
   2   9   0        8.59       -0.60      4.48 o 
   3   9   0       10.39        0.10      4.68 o 
  -7  10   0       11.61       12.24      5.48 o 
  -6  10   0        5.77        7.00      4.43 o 
  -5  10   0       11.61        9.58      3.28 o 
  -4  10   0       51.59       46.55      4.33 o 
  -3  10   0        3.24        0.77      2.65 o 
  -2  10   0       11.12        9.31      3.84 o 
  -1  10   0        0.81       -0.16      2.65 o 
   0  10   0        0.34        1.10      2.64 o 
   1  10   0        6.50       -0.60      4.68 o 
  -6  11   0       25.28       19.35      6.92 o 
  -5  11   0        0.52       -0.88      2.86 o 
  -4  11   0        2.52        4.14      3.36 o 
  -3  11   0        1.08        1.93      2.96 o 
  -2  11   0        0.00        1.47      2.86 o 
  -1  11   0       44.28       43.95      6.43 o 
   0  11   0        0.44        2.21      3.03 o 
   0 -11   1        0.02        1.88      2.61 o 
   1 -11   1       45.46       47.02      6.08 o 
   2 -11   1        0.85       -3.29      3.98 o 
   3 -11   1        8.70       11.29      5.58 o 
   4 -11   1       59.80       64.75      8.77 o 
   5 -11   1       15.49       13.97      3.95 o 
   6 -11   1       85.58       72.10      8.73 o 
  -2 -10   1       27.71        0.90      6.18 o 
  -1 -10   1       13.01        1.00      5.38 o 
   0 -10   1        2.55        6.97      2.89 o 
   1 -10   1        0.04       -2.82      2.82 o 
   2 -10   1        1.02        5.38      3.06 o 
   3 -10   1       48.16       53.77      3.99 o 
   4 -10   1       35.50       44.05      4.26 o 
   5 -10   1       12.35        7.09      3.76 o 
   6 -10   1       45.51       47.97      6.00 o 
   7 -10   1       19.73       10.71      5.21 o 
  -3  -9   1       19.30        0.00      5.28 o 
  -2  -9   1        0.04        0.10      4.18 o 
  -1  -9   1      144.86      172.73     10.21 o 
   0  -9   1        0.89        1.77      2.11 o 
   1  -9   1        5.56        3.84      2.78 o 
   2  -9   1       10.89       10.68      1.40 o 
   3  -9   1       11.46       18.20      3.19 o 
   4  -9   1        1.15        4.20      2.97 o 
   5  -9   1      180.81      191.82      8.72 o 
   6  -9   1        0.13        5.22      4.39 o 
   7  -9   1        2.16        0.06      4.56 o 
  -4  -8   1       37.66        1.89      6.28 o 
  -3  -8   1       15.52       -1.10      5.38 o 
  -2  -8   1       90.70       96.63      9.26 o 
  -1  -8   1       25.25       24.20      3.00 o 
   0  -8   1       22.98       21.63      2.19 o 
   1  -8   1       35.06       35.86      2.81 o 
   2  -8   1       63.21       64.69      3.84 o 
   3  -8   1       42.91       46.45      3.93 o 
   4  -8   1       77.51       73.47      5.07 o 
   5  -8   1       23.37       30.37      8.43 o 
   6  -8   1        9.97        0.01      4.32 o 
   7  -8   1        0.34        1.73      3.96 o 
   8  -8   1       42.23       29.43      7.50 o 
  -5  -7   1        0.20        4.98      5.98 o 
  -4  -7   1       65.32      101.41      9.96 o 
  -3  -7   1        9.42        7.67      5.58 o 
  -2  -7   1       31.07       39.82      3.56 o 
  -1  -7   1       13.60       16.28      1.14 o 
   0  -7   1       26.88       28.01      1.83 o 
   1  -7   1       43.75       42.07      2.39 o 
   2  -7   1       29.23       29.14      2.57 o 
   3  -7   1       55.56       56.16      4.31 o 
   4  -7   1       47.91       54.51      4.23 o 
   5  -7   1        0.47        4.28      3.38 o 
   6  -7   1        0.00        1.61      3.80 o 
   7  -7   1      269.69      282.58     15.88 o 
   8  -7   1       18.72       26.72     10.91 o 
  -5  -6   1        7.53        1.00      4.78 o 
  -4  -6   1       21.29       26.25      3.42 o 
  -3  -6   1       49.61       46.06      3.31 o 
  -2  -6   1       17.67       20.06      1.62 o 
  -1  -6   1       37.39       37.19      2.43 o 
   0  -6   1       89.75      105.40      2.91 o 
   1  -6   1      307.30      304.44      6.87 o 
   2  -6   1       92.01       81.04      4.20 o 
   3  -6   1      320.11      311.03     10.54 o 
   4  -6   1       13.73       13.22      4.52 o 
   5  -6   1      182.13      187.58     10.62 o 
   6  -6   1       52.39       41.09      6.38 o 
   7  -6   1        4.11       -4.04      4.71 o 
   8  -6   1       11.14       18.47      7.43 o 
  -6  -5   1       29.79       35.46      7.27 o 
  -5  -5   1        9.94       13.05      5.98 o 
  -4  -5   1        3.47        5.82      5.08 o 
  -3  -5   1       13.66       13.80      1.52 o 
  -2  -5   1      128.45      129.89      3.09 o 
  -1  -5   1       57.55       67.97      2.01 o 
   0  -5   1     1240.05     1280.25     22.09 o 
   1  -5   1        1.96       -0.06      1.06 o 
   2  -5   1      402.70      401.24     15.52 o 
   3  -5   1       54.05       49.97      4.38 o 
   4  -5   1       21.14       32.29      5.45 o 
   5  -5   1      445.39      463.78     19.94 o 
   6  -5   1      123.90      128.52     11.66 o 
   7  -5   1        4.86        5.55      3.29 o 
   8  -5   1       80.13       80.03      6.78 o 
  -7  -4   1        5.41        6.38      4.28 o 
  -6  -4   1        8.87        5.68      6.28 o 
  -5  -4   1        0.48       -0.58      3.75 o 
  -4  -4   1      216.74      185.57     14.58 o 
  -3  -4   1        0.61        0.23      1.07 o 
  -2  -4   1       74.87       65.77      2.23 o 
  -1  -4   1       44.79       46.07      1.37 o 
   0  -4   1        0.62       -0.90      0.90 o 
   1  -4   1      411.55      371.09      7.91 o 
   2  -4   1      447.30      418.81      9.64 o 
   3  -4   1       63.95       57.30      2.47 o 
   4  -4   1      125.10      121.02      8.04 o 
   5  -4   1       35.28       40.04      3.34 o 
   6  -4   1       43.45       39.02      3.31 o 
   7  -4   1       35.58       50.45     10.60 o 
   8  -4   1       44.27       45.53      5.05 o 
  -7  -3   1       24.19       34.87      7.77 o 
  -6  -3   1        0.77        4.16      4.18 o 
  -5  -3   1       17.14       14.59      6.53 o 
  -4  -3   1      102.56       88.91      3.73 o 
  -3  -3   1       76.30       82.50      3.07 o 
  -2  -3   1       73.31       71.57      2.11 o 
  -1  -3   1      666.05      671.25     10.40 o 
   0  -3   1      454.80      402.09      6.46 o 
   1  -3   1     2495.35     2446.01     46.88 o 
   2  -3   1      404.99      402.12      8.33 o 
   3  -3   1     1274.81     1300.00     23.40 o 
   4  -3   1       35.01       42.57      2.82 o 
   5  -3   1        6.96        6.21      1.84 o 
   6  -3   1        2.02        2.69      2.94 o 
   7  -3   1       37.43       48.23     10.00 o 
   8  -3   1       20.32       27.23      4.60 o 
  -7  -2   1       71.13       87.17      7.48 o 
  -6  -2   1        2.42        3.11      4.27 o 
  -5  -2   1      237.13      236.99     11.55 o 
  -4  -2   1      128.30      115.22      4.93 o 
  -3  -2   1      159.45      163.62      4.40 o 
  -2  -2   1      362.61      367.00      6.79 o 
  -1  -2   1      163.10      157.98      3.44 o 
   0  -2   1     1476.72     1373.78     22.26 o 
   1  -2   1    12558.95    12586.52    272.00 o 
   2  -2   1     3341.10     3422.14     61.19 o 
   3  -2   1     1809.69     1841.38     33.15 o 
   4  -2   1       61.47       63.85      3.48 o 
   5  -2   1       74.86       87.48      5.33 o 
   6  -2   1        0.01       -1.20      2.73 o 
   7  -2   1        7.02       12.24      4.52 o 
   8  -2   1      199.10      211.34     18.28 o 
  -8  -1   1       25.04       26.39      6.29 o 
  -7  -1   1       83.33       90.30      9.46 o 
  -6  -1   1      614.09      623.47     24.41 o 
  -5  -1   1      200.60      199.99      9.99 o 
  -4  -1   1      245.06      205.04      7.30 o 
  -3  -1   1      114.32      112.85      3.20 o 
  -2  -1   1     1394.92     1393.51     24.14 o 
  -1  -1   1      549.28      554.51      8.50 o 
   1  -1   1     2400.61     2331.19     36.00 o 
   2  -1   1      531.53      515.90     16.38 o 
   3  -1   1      374.92      396.21      7.91 o 
   4  -1   1     1256.20     1313.78     34.38 o 
   5  -1   1       93.75       89.70      7.17 o 
   6  -1   1      806.96      832.02     30.16 o 
   7  -1   1      323.26      341.86     33.52 o 
   8  -1   1      126.51      111.84      8.01 o 
  -8   0   1        0.79        2.51      4.40 o 
  -7   0   1      104.36      122.21      8.70 o 
  -6   0   1      706.50      710.38     25.77 o 
  -5   0   1      177.55      173.70      8.16 o 
  -4   0   1     1213.66     1185.53     22.62 o 
  -3   0   1        3.31        5.86      1.46 o 
  -2   0   1     4873.48     4801.63     75.33 o 
  -1   0   1      679.31      620.44      9.58 o 
   1   0   1       17.59       18.73      1.78 o 
   2   0   1     3067.67     3136.65     60.68 o 
   3   0   1      662.47      631.79     14.53 o 
   4   0   1      681.03      702.44     23.77 o 
   5   0   1      486.15      467.71     18.04 o 
   6   0   1       20.07       21.07      5.83 o 
   7   0   1       62.93       59.01      6.67 o 
   8   0   1       58.91       54.99     10.61 o 
  -8   1   1        1.92        4.48      4.11 o 
  -7   1   1       12.96        8.65      5.23 o 
  -6   1   1        0.10        1.47      1.93 o 
  -5   1   1        2.34        4.75      2.44 o 
  -4   1   1      171.87      167.05      4.53 o 
  -3   1   1      233.30      229.73      4.75 o 
  -2   1   1       13.65       13.03      1.19 o 
  -1   1   1      429.16      401.68      6.43 o 
   0   1   1       19.90       21.60      1.44 o 
   1   1   1       11.53       14.60      1.54 o 
   2   1   1      503.29      497.01     11.30 o 
   3   1   1      997.64      996.76     25.79 o 
   4   1   1       80.33       86.31      3.78 o 
   5   1   1       30.46       33.67      6.82 o 
   6   1   1       18.64       19.34      4.79 o 
   7   1   1       16.86       21.03     11.01 o 
   8   1   1       73.84       69.82      9.71 o 
  -9   2   1       24.04       15.84      5.60 o 
  -8   2   1        1.17       -1.61      2.49 o 
  -7   2   1       23.48       27.17      4.52 o 
  -6   2   1        7.96        7.37      2.75 o 
  -5   2   1       38.87       49.53      3.99 o 
  -4   2   1      228.47      250.13      6.78 o 
  -3   2   1      348.05      348.29      6.73 o 
  -2   2   1     1080.76     1049.84     17.08 o 
  -1   2   1      959.27      913.16     17.46 o 
   0   2   1      170.95      150.58      3.61 o 
   1   2   1      433.37      389.13      6.51 o 
   2   2   1        0.43       -0.87      0.87 o 
   3   2   1       39.31       41.16      2.37 o 
   4   2   1        3.11        3.06      1.69 o 
   5   2   1      290.20      304.20     12.01 o 
   6   2   1        0.57       -2.72      3.83 o 
   7   2   1      112.43      131.31      9.66 o 
  -9   3   1        0.93        2.48      3.94 o 
  -8   3   1       24.30       35.30      6.04 o 
  -7   3   1       29.64       41.60      5.83 o 
  -6   3   1      176.71      175.35      7.28 o 
  -5   3   1      222.32      236.48      8.76 o 
  -4   3   1       55.39       52.13      2.59 o 
  -3   3   1      123.32      111.99      2.81 o 
  -2   3   1      129.64      138.77      3.65 o 
  -1   3   1      309.24      302.50      6.53 o 
   0   3   1     1221.19     1194.22     27.64 o 
   1   3   1      825.97      843.24     24.44 o 
   2   3   1     2100.98     2215.16     42.10 o 
   3   3   1        4.94        6.47      1.34 o 
   4   3   1      119.33      127.45      6.64 o 
   5   3   1       20.41       19.73      4.03 o 
   6   3   1      153.00      161.09      9.05 o 
   7   3   1       37.02       41.44      7.27 o 
  -9   4   1        8.88        6.24      3.90 o 
  -8   4   1       21.50       21.24      4.33 o 
  -7   4   1        5.72       10.75      3.27 o 
  -6   4   1      175.30      191.49      7.07 o 
  -5   4   1       43.60       46.75      2.76 o 
  -4   4   1       51.10       58.63      5.41 o 
  -3   4   1       17.56       12.73      1.30 o 
  -2   4   1      347.13      359.35      8.26 o 
  -1   4   1       20.39       30.57      1.76 o 
   0   4   1     2197.10     2251.02     66.43 o 
   1   4   1       52.91       37.37      2.40 o 
   2   4   1       72.20       77.15      2.62 o 
   3   4   1        3.36        3.64      1.38 o 
   4   4   1       70.14       65.38      4.48 o 
   5   4   1        0.55       -0.90      4.08 o 
   6   4   1       83.72       86.67      8.97 o 
  -9   5   1       22.89       18.39      4.43 o 
  -8   5   1       28.18       15.32      4.02 o 
  -7   5   1        0.53       -1.47      2.49 o 
  -6   5   1        0.47        0.62      2.48 o 
  -5   5   1      169.14      182.85     11.17 o 
  -4   5   1        4.96        4.16      1.42 o 
  -3   5   1      279.39      279.46      7.00 o 
  -2   5   1       39.68       46.04      2.48 o 
  -1   5   1      356.24      402.79      6.93 o 
   0   5   1        0.23        0.58      1.58 o 
   1   5   1      489.79      504.56     16.36 o 
   2   5   1       71.98       81.24      6.82 o 
   3   5   1        0.08        0.22      0.66 o 
   4   5   1       48.57       45.82      7.37 o 
   5   5   1       39.37       52.20      7.67 o 
   6   5   1       18.02       14.84      6.48 o 
  -9   6   1        0.13        2.78      7.32 o 
  -8   6   1        0.30        1.10      6.46 o 
  -7   6   1        3.53       12.42      6.70 o 
  -6   6   1       13.79        6.66      4.98 o 
  -5   6   1        3.66        3.90      3.74 o 
  -4   6   1       16.54       27.35      9.26 o 
  -3   6   1        3.67        1.22      1.43 o 
  -2   6   1       13.17       15.61      2.43 o 
  -1   6   1      109.51      112.90      2.68 o 
   0   6   1       16.52       22.98      2.93 o 
   1   6   1        4.00        8.09      2.71 o 
   2   6   1       68.82       59.31      5.16 o 
   3   6   1       39.42       31.45      4.39 o 
   4   6   1       71.11       59.63      5.87 o 
   5   6   1       23.82       31.28      7.07 o 
  -8   7   1        0.69       -2.51      6.37 o 
  -7   7   1        0.36       -4.23      5.81 o 
  -6   7   1        0.71        1.67      3.66 o 
  -5   7   1        1.46        0.04      6.87 o 
  -4   7   1       32.09       32.87      4.20 o 
  -3   7   1       37.36       40.63      6.38 o 
  -2   7   1       24.73       30.88      2.03 o 
  -1   7   1        6.79        8.55      0.73 o 
   0   7   1       17.21       18.64      2.82 o 
   1   7   1        5.15        5.60      2.80 o 
   2   7   1       93.26       87.30      6.04 o 
   3   7   1      119.77      119.15      8.11 o 
   4   7   1        6.66        1.49      4.78 o 
  -8   8   1        0.86       -1.70      6.08 o 
  -7   8   1        1.38       -4.03      5.81 o 
  -6   8   1        5.35        5.64      5.74 o 
  -5   8   1       42.84       48.55      7.10 o 
  -4   8   1      129.83      127.22      8.26 o 
  -3   8   1       76.35       79.40      4.71 o 
  -2   8   1       23.78       19.42      1.56 o 
  -1   8   1       56.59       55.39      4.13 o 
   0   8   1       18.86       22.14      2.04 o 
   1   8   1        0.31       -1.98      2.61 o 
   2   8   1        1.64       -0.94      2.92 o 
   3   8   1        1.65        0.20      4.48 o 
  -8   9   1        3.84        0.48      3.80 o 
  -7   9   1       19.61       10.03      6.45 o 
  -6   9   1       32.04       34.13     14.39 o 
  -5   9   1        8.56       16.17      5.26 o 
  -4   9   1        3.58        6.70      3.27 o 
  -3   9   1       13.21       15.49      2.19 o 
  -2   9   1       53.36       57.65     11.01 o 
  -1   9   1       24.73       26.79      3.50 o 
   0   9   1       39.07       37.98      3.09 o 
   1   9   1       51.31       44.87      4.58 o 
   2   9   1        6.86       -0.20      2.79 o 
  -7  10   1       95.58       82.48      9.37 o 
  -6  10   1        0.76        5.10      4.14 o 
  -5  10   1       36.84       30.38      4.98 o 
  -4  10   1       24.39       21.92      4.67 o 
  -3  10   1      233.57      212.73      9.84 o 
  -2  10   1       76.63       82.18      5.65 o 
  -1  10   1        8.87        7.67      2.72 o 
   0  10   1        2.94       -0.01      2.43 o 
   1  10   1       15.97       10.36      4.88 o 
  -6  11   1        3.40       -0.26      3.79 o 
  -5  11   1        4.11       -1.49      6.67 o 
  -4  11   1       22.56       24.87      3.61 o 
  -3  11   1      248.82      234.20     11.22 o 
  -2  11   1      196.91      169.46      8.86 o 
  -1  11   1        6.21        4.46      2.88 o 
   0  11   1        8.48        6.38      4.58 o 
   0 -11   2      232.33      263.49     16.64 o 
   1 -11   2       31.91       34.47      6.48 o 
   2 -11   2       52.92       70.03      8.07 o 
   3 -11   2       29.58       34.07      6.57 o 
   4 -11   2       67.87       73.48      6.59 o 
   5 -11   2        1.91       -3.58      3.58 o 
  -2 -10   2       63.97       63.86      9.46 o 
  -1 -10   2       40.44       35.08     22.46 o 
   0 -10   2        3.31        6.57      4.58 o 
   1 -10   2       42.48       56.28      6.87 o 
   2 -10   2       53.08       51.06      7.77 o 
   3 -10   2       23.94       40.08      3.83 o 
   4 -10   2       10.71       13.84      3.16 o 
   5 -10   2        0.48        2.09      3.43 o 
   6 -10   2       39.78       26.10      5.51 o 
  -3  -9   2        1.60        0.70      5.28 o 
  -2  -9   2       14.96       -0.20      5.48 o 
  -1  -9   2       11.12       15.04      5.18 o 
   0  -9   2        0.25       -3.19      3.79 o 
   1  -9   2       12.00       19.20      3.30 o 
   2  -9   2       17.49       19.75      3.60 o 
   3  -9   2       10.58       14.39      2.82 o 
   4  -9   2        1.37        1.46      3.14 o 
   5  -9   2       27.48       33.77      5.52 o 
   6  -9   2       15.84       11.17      4.93 o 
   7  -9   2        3.36        0.20      3.17 o 
  -4  -8   2       26.53       37.66      7.57 o 
  -3  -8   2       49.05       41.24      7.77 o 
  -2  -8   2       47.72       36.16      7.87 o 
  -1  -8   2       13.80       13.29      3.84 o 
   0  -8   2       36.80       36.55      2.31 o 
   1  -8   2       89.44       91.81      3.79 o 
   2  -8   2      380.87      375.64     11.25 o 
   3  -8   2       75.61       84.06      5.03 o 
   4  -8   2      161.05      157.83      7.60 o 
   5  -8   2       25.00       29.35      4.86 o 
   6  -8   2       84.70      109.67      7.42 o 
   7  -8   2       20.95       17.76      5.70 o 
   8  -8   2        7.68        9.12      6.06 o 
  -5  -7   2      151.63      172.24     14.74 o 
  -4  -7   2       93.89       90.45     10.26 o 
  -3  -7   2       36.46       48.61      7.77 o 
  -2  -7   2      114.76      115.05      3.77 o 
  -1  -7   2       29.93       30.88      1.74 o 
   0  -7   2      707.85      714.39     17.26 o 
   1  -7   2       74.38       77.38      2.97 o 
   2  -7   2      105.17      109.59      6.88 o 
   3  -7   2       31.33       31.05      3.89 o 
   4  -7   2      181.74      178.57      7.88 o 
   5  -7   2        0.40        2.35      3.79 o 
   6  -7   2        0.73        0.69      2.94 o 
   7  -7   2      191.36      176.50     10.75 o 
   8  -7   2        7.93        9.37      5.95 o 
  -5  -6   2      144.91      149.53     12.85 o 
  -4  -6   2       74.92       70.73      6.67 o 
  -3  -6   2      437.52      420.89     18.85 o 
  -2  -6   2      123.35      129.17      3.93 o 
  -1  -6   2      583.02      562.74     10.31 o 
   0  -6   2      141.49      139.48      3.99 o 
   1  -6   2      446.25      427.68     19.73 o 
   2  -6   2       75.54       76.43      4.62 o 
   3  -6   2       95.53      100.25      7.86 o 
   4  -6   2       21.48       29.71      4.34 o 
   5  -6   2      271.56      292.72     14.43 o 
   6  -6   2        2.00        2.66      4.49 o 
   7  -6   2       22.59       37.84     13.48 o 
   8  -6   2        7.47       10.10      5.19 o 
  -6  -5   2      114.35      112.17     11.06 o 
  -5  -5   2       64.10       64.65      8.77 o 
  -4  -5   2       19.35       18.90      4.73 o 
  -3  -5   2      244.36      233.63      8.95 o 
  -2  -5   2       85.41       87.23      2.42 o 
  -1  -5   2      114.54      107.29      3.76 o 
   0  -5   2       25.45       25.05      1.37 o 
   1  -5   2       22.31       26.71      1.78 o 
   2  -5   2       52.64       53.51      2.61 o 
   3  -5   2       51.52       49.72      4.40 o 
   4  -5   2      218.46      231.14      9.42 o 
   5  -5   2      279.39      280.68     12.81 o 
   6  -5   2       67.50       76.71      7.94 o 
   7  -5   2       25.66       16.74      3.17 o 
   8  -5   2        6.49       -1.04      3.51 o 
  -7  -4   2       17.78        4.38      6.48 o 
  -6  -4   2       80.72       87.55      7.16 o 
  -5  -4   2        3.51        4.51      4.45 o 
  -4  -4   2      281.03      235.75     16.89 o 
  -3  -4   2      132.30      125.93      3.38 o 
  -2  -4   2        7.96        8.15      1.54 o 
  -1  -4   2       26.49       31.94      1.71 o 
   0  -4   2        1.06        1.26      0.89 o 
   1  -4   2      644.83      600.49     11.10 o 
   2  -4   2      363.72      354.85     15.64 o 
   3  -4   2      207.04      203.92      6.60 o 
   4  -4   2        0.20        0.24      3.72 o 
   5  -4   2       78.73       75.42      4.95 o 
   6  -4   2        0.02       -2.44      2.60 o 
   7  -4   2        6.39        3.76      3.38 o 
   8  -4   2      291.14      293.66     31.88 o 
  -7  -3   2       19.37       21.60      6.38 o 
  -6  -3   2        1.71       -2.00      5.09 o 
  -5  -3   2      504.47      511.37     19.82 o 
  -4  -3   2      710.60      686.81     24.19 o 
  -3  -3   2      144.53      130.32      3.41 o 
  -2  -3   2      206.61      203.60      3.83 o 
  -1  -3   2       87.10       97.27      2.49 o 
   0  -3   2        3.58        1.11      1.03 o 
   1  -3   2      552.43      538.55      9.94 o 
   2  -3   2      767.71      792.05     14.76 o 
   3  -3   2      645.30      634.38     21.23 o 
   4  -3   2        7.78        9.10      2.37 o 
   5  -3   2        1.68        1.88      3.43 o 
   6  -3   2        0.85        5.89      3.53 o 
   7  -3   2      244.83      274.88     13.45 o 
   8  -3   2      126.62      111.74      8.80 o 
  -8  -2   2       25.96       14.48      8.02 o 
  -7  -2   2       93.23       93.88     12.95 o 
  -6  -2   2      159.87      146.17     13.75 o 
  -5  -2   2       17.22       16.55      5.38 o 
  -4  -2   2       53.21       51.03      2.58 o 
  -3  -2   2        2.68        0.55      1.39 o 
  -2  -2   2      267.24      255.73      4.89 o 
  -1  -2   2        4.53        2.58      1.16 o 
   0  -2   2     1066.33     1022.91     17.00 o 
   1  -2   2     5094.67     5072.37     92.47 o 
   2  -2   2     1412.47     1403.35     26.51 o 
   3  -2   2      205.55      180.88      4.37 o 
   4  -2   2       75.22       81.54      3.83 o 
   5  -2   2       13.74       14.42      2.86 o 
   6  -2   2       95.94      109.60     16.99 o 
   7  -2   2       16.34       12.97      4.74 o 
   8  -2   2       72.66       60.84     15.59 o 
  -8  -1   2        1.16       -2.90      4.02 o 
  -7  -1   2      197.86      195.47     12.25 o 
  -6  -1   2        5.40        4.38      4.29 o 
  -5  -1   2        0.46       -1.33      3.46 o 
  -4  -1   2        1.65       -1.15      1.15 o 
  -3  -1   2        0.98        1.20      0.88 o 
  -2  -1   2        7.51        9.76      1.24 o 
  -1  -1   2        1.68        0.60      0.81 o 
   0  -1   2      191.70      192.47      5.58 o 
   1  -1   2      740.92      749.97     12.16 o 
   2  -1   2        3.80        4.23      1.34 o 
   3  -1   2      114.26      113.36      3.64 o 
   4  -1   2       41.56       46.11      5.83 o 
   5  -1   2      222.12      246.47     37.31 o 
   6  -1   2       71.29       67.64     10.66 o 
   7  -1   2       40.88       42.97      5.67 o 
   8  -1   2        7.31        1.21      3.00 o 
  -8   0   2        0.13        1.40      4.07 o 
  -7   0   2        1.52        2.97      4.05 o 
  -6   0   2       50.57       51.97      5.22 o 
  -5   0   2        2.38        2.54      2.56 o 
  -4   0   2       16.22       22.65      1.70 o 
  -3   0   2        2.67        2.52      0.96 o 
  -2   0   2      903.50      877.71     14.62 o 
  -1   0   2      460.68      446.11      6.64 o 
   0   0   2      669.43      626.47     13.03 o 
   1   0   2     1187.66     1156.98     19.26 o 
   2   0   2       76.28       71.58      2.75 o 
   3   0   2      383.85      413.01     15.40 o 
   4   0   2      138.35      151.89     12.60 o 
   5   0   2       10.01       18.02      3.66 o 
   6   0   2        3.56        1.00      3.61 o 
   7   0   2       70.40       71.12      7.11 o 
   8   0   2       11.29        8.13      4.56 o 
  -8   1   2        0.13       -0.04      3.45 o 
  -7   1   2        4.15        8.04      2.55 o 
  -6   1   2       74.77       72.66      5.32 o 
  -5   1   2       90.20       95.81     10.02 o 
  -4   1   2       98.62       99.64      3.30 o 
  -3   1   2       19.93       19.88      1.32 o 
  -2   1   2       38.84       35.47      1.55 o 
  -1   1   2       87.38       82.23      3.20 o 
   0   1   2      939.65      878.53     14.02 o 
   1   1   2       45.63       35.17      1.92 o 
   2   1   2     1007.70     1099.15     21.13 o 
   3   1   2      860.10      919.08     27.66 o 
   4   1   2        7.37        7.19      2.54 o 
   5   1   2        4.34        8.58      3.79 o 
   6   1   2        0.52        1.98      3.20 o 
   7   1   2        0.03        0.20      3.63 o 
  -9   2   2        2.07       -0.86      5.03 o 
  -8   2   2       12.25       12.45      5.54 o 
  -7   2   2       76.08       82.75     10.02 o 
  -6   2   2        7.73        5.82      2.86 o 
  -5   2   2      126.43      145.04      5.86 o 
  -4   2   2      417.51      438.77      9.73 o 
  -3   2   2      122.60      125.63      2.98 o 
  -2   2   2       32.43       31.51      2.04 o 
  -1   2   2      538.56      497.52     10.08 o 
   0   2   2       38.57       33.95      1.22 o 
   1   2   2      515.97      546.33      9.88 o 
   2   2   2       47.48       53.37      2.01 o 
   3   2   2      107.48      105.59      4.46 o 
   4   2   2        3.78        6.48      1.60 o 
   5   2   2       49.59       51.60      5.01 o 
   6   2   2        2.18       -1.96      5.63 o 
   7   2   2        9.34        3.09      3.09 o 
  -9   3   2        0.03        4.12      3.93 o 
  -8   3   2        0.46        5.01      6.99 o 
  -7   3   2        1.87        4.70      3.00 o 
  -6   3   2        8.04        8.37      4.11 o 
  -5   3   2      468.70      450.80     17.28 o 
  -4   3   2      100.17       95.32      3.36 o 
  -3   3   2       66.98       59.42      1.93 o 
  -2   3   2       10.08        9.59      1.02 o 
  -1   3   2       76.36       66.20      1.96 o 
   0   3   2      232.24      244.59      5.59 o 
   1   3   2       29.35       29.19      1.72 o 
   2   3   2       83.14       96.01      3.15 o 
   3   3   2        2.61        1.52      1.02 o 
   4   3   2        0.40        3.26      1.58 o 
   5   3   2       98.48       93.25      5.52 o 
   6   3   2       35.40       28.79      4.48 o 
  -9   4   2       17.52        9.89      4.04 o 
  -8   4   2       14.49        8.27      4.25 o 
  -7   4   2        1.60       -1.14      2.76 o 
  -6   4   2       57.39       69.94      4.18 o 
  -5   4   2        2.95        1.96      1.31 o 
  -4   4   2       24.90       26.23      2.88 o 
  -3   4   2       19.68       18.74      2.23 o 
  -2   4   2      216.91      239.24      6.12 o 
  -1   4   2        4.32        5.47      0.96 o 
   0   4   2      210.38      242.32      7.45 o 
   1   4   2       14.86       12.40      1.70 o 
   2   4   2        3.35        4.72      0.92 o 
   3   4   2       63.87       58.19      3.49 o 
   4   4   2      135.54      119.38      4.94 o 
   5   4   2        8.01        4.18      2.89 o 
   6   4   2        4.38        3.98      5.18 o 
  -9   5   2        2.26       -0.27      2.97 o 
  -8   5   2       16.27        7.35      3.50 o 
  -7   5   2        1.93        2.57      2.69 o 
  -6   5   2       46.24       51.57      3.78 o 
  -5   5   2        4.58        6.78      1.64 o 
  -4   5   2       56.03       44.82      2.94 o 
  -3   5   2      434.79      403.21      9.09 o 
  -2   5   2      149.94      142.38      4.78 o 
  -1   5   2        0.21       -0.70      0.79 o 
   0   5   2       77.48       69.84      3.03 o 
   1   5   2        2.01        6.08      2.22 o 
   2   5   2        6.68        5.88      3.02 o 
   3   5   2       26.16       15.04      4.78 o 
   4   5   2       69.49       69.14      7.87 o 
   5   5   2        0.01       -2.09      4.58 o 
  -9   6   2        0.00       -5.73      7.74 o 
  -8   6   2       27.71       23.51      8.17 o 
  -7   6   2       48.59       29.97     14.79 o 
  -6   6   2        0.04        6.78      5.78 o 
  -5   6   2        8.77        9.25      1.63 o 
  -4   6   2      109.93      106.41      8.43 o 
  -3   6   2      330.83      325.81     14.64 o 
  -2   6   2      273.24      264.76      8.43 o 
  -1   6   2      150.37      145.25      4.00 o 
   0   6   2       50.83       60.63      2.96 o 
   1   6   2       14.18       16.30      2.28 o 
   2   6   2       12.80       10.91      3.23 o 
   3   6   2        0.66       -0.77      3.16 o 
   4   6   2        6.17        3.37      3.04 o 
   5   6   2       17.86        1.49      5.38 o 
  -8   7   2        0.05        0.33      6.74 o 
  -7   7   2        0.00       -3.75      4.40 o 
  -6   7   2       85.59       77.41      7.13 o 
  -5   7   2        1.46       -0.24      4.40 o 
  -4   7   2       38.96       42.83      5.64 o 
  -3   7   2        8.17       12.39      1.86 o 
  -2   7   2       79.61       85.04      6.79 o 
  -1   7   2       60.67       65.91      6.03 o 
   0   7   2       41.55       41.09      2.49 o 
   1   7   2       44.22       47.28      4.11 o 
   2   7   2       63.71       65.22      5.12 o 
   3   7   2        0.13       -0.04      3.02 o 
   4   7   2        0.01        0.26      3.47 o 
  -8   8   2      206.05      226.69     15.29 o 
  -7   8   2        8.54       13.79      6.51 o 
  -6   8   2      290.86      291.19     15.56 o 
  -5   8   2        2.15        8.45      5.58 o 
  -4   8   2       28.49       25.21      5.01 o 
  -3   8   2        4.47        2.94      3.64 o 
  -2   8   2      350.93      350.38      8.77 o 
  -1   8   2       62.55       69.76      4.68 o 
   0   8   2       23.99       24.01      3.57 o 
   1   8   2       51.38       45.33      4.11 o 
   2   8   2       35.54       38.75      4.57 o 
   3   8   2       11.89        0.96      3.52 o 
  -8   9   2        6.62        3.62      6.03 o 
  -7   9   2      144.08      126.73      9.77 o 
  -6   9   2        5.26       10.74      5.98 o 
  -5   9   2      107.56      107.10      7.64 o 
  -4   9   2       11.15       12.06      4.04 o 
  -3   9   2       14.23       10.36      1.98 o 
  -2   9   2       78.18       84.90      8.37 o 
  -1   9   2      479.50      484.20     14.34 o 
   0   9   2       25.38       29.09      3.72 o 
   1   9   2       92.31       90.41     12.30 o 
   2   9   2        3.92       14.35      4.78 o 
  -7  10   2       21.90       17.80      6.78 o 
  -6  10   2       45.00       41.16      7.22 o 
  -5  10   2       51.53       44.66      5.53 o 
  -4  10   2       49.46       44.45      4.68 o 
  -3  10   2       50.27       49.79      9.66 o 
  -2  10   2        2.68        2.68      2.63 o 
  -1  10   2       84.69       79.22      9.37 o 
   0  10   2        0.20       -1.03      2.86 o 
   1  10   2        0.40        0.30      3.49 o 
  -6  11   2       74.26       63.56     11.16 o 
  -5  11   2       10.36        3.89      4.88 o 
  -4  11   2       43.61       28.32      4.78 o 
  -3  11   2       75.74       70.30      8.32 o 
  -2  11   2       97.52      109.66      8.07 o 
  -1  11   2        1.50       -2.79      7.87 o 
   0 -11   3       28.71       37.56      6.38 o 
   1 -11   3        0.52        0.60      4.48 o 
   2 -11   3       98.18       93.84      9.66 o 
   3 -11   3        3.02        2.79      4.58 o 
   4 -11   3       82.75       60.53      5.14 o 
   5 -11   3        4.27        2.21      3.42 o 
  -2 -10   3        1.30       -0.70      6.18 o 
  -1 -10   3        4.33        3.39      2.99 o 
   0 -10   3       49.49       53.50      5.28 o 
   1 -10   3       12.21       17.13      5.28 o 
   2 -10   3       84.08       88.66      5.70 o 
   3 -10   3       18.98       20.32      5.94 o 
   4 -10   3        3.82        3.96      2.94 o 
   5 -10   3        0.40        4.89      3.72 o 
   6 -10   3        1.01        0.69      3.59 o 
  -3  -9   3        0.04        1.59      3.79 o 
  -2  -9   3       13.76        9.67      2.96 o 
  -1  -9   3       37.99       33.97      6.08 o 
   0  -9   3       14.46        7.27      4.78 o 
   1  -9   3      104.98       96.51      5.44 o 
   2  -9   3        9.83        9.17      2.87 o 
   3  -9   3      131.11      131.30      6.14 o 
   4  -9   3        1.18       -0.82      2.75 o 
   5  -9   3      163.84      156.62      9.63 o 
   6  -9   3        0.00        0.35      2.92 o 
   7  -9   3        2.02        5.58      5.09 o 
  -4  -8   3       29.59       28.09      8.17 o 
  -3  -8   3      124.94      136.98     10.36 o 
  -2  -8   3      176.87      195.33     18.98 o 
  -1  -8   3      107.61      103.12      4.65 o 
   0  -8   3      506.73      517.14     12.47 o 
   1  -8   3      298.17      301.70     11.65 o 
   2  -8   3      107.52      109.80      4.85 o 
   3  -8   3      173.23      183.75      9.15 o 
   4  -8   3      153.30      160.91      7.77 o 
   5  -8   3        5.56        3.89      4.06 o 
   6  -8   3      262.53      238.65     10.54 o 
   7  -8   3        9.34        6.67      4.33 o 
  -5  -7   3       65.19       55.39      9.16 o 
  -4  -7   3      102.72      101.11      8.47 o 
  -3  -7   3       31.41       27.59      6.77 o 
  -2  -7   3      846.22      884.24     44.29 o 
  -1  -7   3        7.06        7.71      1.17 o 
   0  -7   3      401.55      377.28     19.13 o 
   1  -7   3       44.69       45.38      4.00 o 
   2  -7   3      581.76      585.92     16.67 o 
   3  -7   3       31.26       42.08      7.29 o 
   4  -7   3      375.98      391.70     12.54 o 
   5  -7   3      396.09      397.68     13.83 o 
   6  -7   3      401.30      401.25     14.31 o 
   7  -7   3      155.54      153.99      9.12 o 
   8  -7   3      185.90      169.54     11.78 o 
  -5  -6   3       68.16       68.24      9.07 o 
  -4  -6   3      130.10      154.83     19.23 o 
  -3  -6   3      179.23      185.76      6.98 o 
  -2  -6   3      604.47      578.54     22.70 o 
  -1  -6   3      128.57      128.45      4.57 o 
   0  -6   3        6.01        7.42      1.10 o 
   1  -6   3        2.43        1.17      1.35 o 
   2  -6   3       14.11       15.91      3.26 o 
   3  -6   3      110.74      105.59      5.55 o 
   4  -6   3        0.03        3.87      3.30 o 
   5  -6   3      221.92      230.22     10.48 o 
   6  -6   3        4.29        0.73      4.13 o 
   7  -6   3       19.22       17.68      7.64 o 
   8  -6   3        6.72        6.81      8.16 o 
  -6  -5   3        8.40        7.17      4.18 o 
  -5  -5   3       43.94       46.81      7.39 o 
  -4  -5   3      238.33      239.28      7.22 o 
  -3  -5   3        9.74        8.47      1.04 o 
  -2  -5   3       46.31       45.59      1.66 o 
  -1  -5   3       89.79       89.18      2.85 o 
   0  -5   3      523.85      526.80     10.81 o 
   1  -5   3       12.22        8.56      1.48 o 
   2  -5   3      587.95      599.46     23.31 o 
   3  -5   3     1838.69     1799.95     47.82 o 
   4  -5   3      276.07      291.38     12.89 o 
   5  -5   3       11.29       14.99      3.50 o 
   6  -5   3        0.74       -4.09      5.27 o 
   7  -5   3        2.69       -1.06      7.31 o 
   8  -5   3       12.62       11.55      8.99 o 
  -7  -4   3        0.01        1.20      5.98 o 
  -6  -4   3       46.71       55.83      7.36 o 
  -5  -4   3       92.98      109.66     14.89 o 
  -4  -4   3      363.43      339.45     16.91 o 
  -3  -4   3      110.74      102.73      3.26 o 
  -2  -4   3        0.50        0.45      0.85 o 
  -1  -4   3      250.35      239.00      7.70 o 
   0  -4   3       30.97       30.69      1.55 o 
   1  -4   3       28.71       29.71      2.11 o 
   2  -4   3     4296.45     4403.64    100.80 o 
   3  -4   3      599.15      622.04     17.54 o 
   4  -4   3      180.60      183.47     10.61 o 
   5  -4   3       73.53       66.23      4.51 o 
   6  -4   3       81.33       87.72     12.62 o 
   7  -4   3       37.53       46.59      6.14 o 
   8  -4   3        0.88        4.48      2.80 o 
  -7  -3   3       23.66       34.68      5.05 o 
  -6  -3   3      399.28      394.26     18.55 o 
  -5  -3   3      282.38      283.42     13.84 o 
  -4  -3   3        2.77        6.65      2.08 o 
  -3  -3   3      259.30      249.68      7.72 o 
  -2  -3   3        2.45        2.86      1.17 o 
  -1  -3   3        0.51        2.40      1.44 o 
   0  -3   3      307.69      325.12      6.84 o 
   1  -3   3       97.12       91.87      3.06 o 
   2  -3   3       50.53       58.62      3.21 o 
   3  -3   3      543.53      560.97     16.16 o 
   4  -3   3        2.57        1.72      2.28 o 
   5  -3   3       51.13       63.22      4.83 o 
   6  -3   3        0.38       -0.40      2.35 o 
   7  -3   3       77.62       82.00      6.42 o 
   8  -3   3        1.27        0.66      3.64 o 
  -8  -2   3       32.69       39.85      6.71 o 
  -7  -2   3        4.37        4.64      5.38 o 
  -6  -2   3       97.13      123.70      9.31 o 
  -5  -2   3      897.02      835.38     36.46 o 
  -4  -2   3      350.47      352.20      9.41 o 
  -3  -2   3      680.77      694.97     16.32 o 
  -2  -2   3        0.28       -0.17      0.60 o 
  -1  -2   3     1141.56     1115.96     21.26 o 
   0  -2   3     1518.04     1510.03     28.54 o 
   1  -2   3     3496.12     3433.43     68.12 o 
   2  -2   3      384.39      385.39      9.13 o 
   3  -2   3      662.34      697.18     18.92 o 
   4  -2   3       35.90       46.59      3.24 o 
   5  -2   3        6.86        7.15      3.89 o 
   6  -2   3       29.25       35.91      7.34 o 
   7  -2   3       50.02       60.31      5.81 o 
   8  -2   3        7.35        4.72      4.22 o 
  -8  -1   3       50.09       43.65      6.83 o 
  -7  -1   3        4.72        7.94      5.10 o 
  -6  -1   3       93.88       97.83      7.74 o 
  -5  -1   3        1.49        3.53      2.82 o 
  -4  -1   3      418.75      408.13      9.41 o 
  -3  -1   3      107.45      113.49      2.75 o 
  -2  -1   3      799.34      844.53     12.71 o 
  -1  -1   3       21.57       17.04      1.65 o 
   0  -1   3      593.75      546.79     14.03 o 
   1  -1   3       16.95       17.90      1.36 o 
   2  -1   3      111.49      114.75      4.71 o 
   3  -1   3      299.11      294.69      7.63 o 
   4  -1   3      332.92      367.47     11.20 o 
   5  -1   3        1.76        4.61      5.01 o 
   6  -1   3        0.60        4.83      3.63 o 
   7  -1   3       20.27       25.06      4.14 o 
   8  -1   3        0.11       -0.17      2.47 o 
  -8   0   3        0.12        0.22      2.52 o 
  -7   0   3        7.61       15.57      6.33 o 
  -6   0   3       71.98       72.53      8.12 o 
  -5   0   3      118.79      114.31      6.15 o 
  -4   0   3      988.76     1091.23     22.05 o 
  -3   0   3      188.07      208.13      4.16 o 
  -2   0   3      601.91      598.56     10.26 o 
  -1   0   3       24.49       26.28      1.33 o 
   0   0   3       10.96        9.66      3.14 o 
   1   0   3       77.37       82.40      2.30 o 
   2   0   3      283.77      311.58      8.41 o 
   3   0   3      142.38      140.44      5.78 o 
   4   0   3       34.47       42.14      3.73 o 
   5   0   3        0.40        3.62      3.26 o 
   6   0   3        0.50       -3.11      3.16 o 
   7   0   3        5.59        4.79      4.27 o 
  -8   1   3       38.61       30.33      7.22 o 
  -7   1   3       57.06       55.41      4.12 o 
  -6   1   3        5.68        2.84      4.05 o 
  -5   1   3        9.32       15.35      3.00 o 
  -4   1   3      241.73      241.71      5.52 o 
  -3   1   3      672.11      728.45     14.52 o 
  -2   1   3     1129.26     1126.71     17.15 o 
  -1   1   3      648.34      583.27     10.95 o 
   0   1   3      177.74      181.49      3.73 o 
   1   1   3        0.58        0.15      0.92 o 
   2   1   3       78.57       92.53      2.87 o 
   3   1   3        0.74       -1.68      2.23 o 
   4   1   3       44.98       50.62      3.71 o 
   5   1   3       52.06       52.21      4.38 o 
   6   1   3       18.16       20.46      7.97 o 
   7   1   3        0.29        2.26      3.32 o 
  -9   2   3        0.61        3.90      5.89 o 
  -8   2   3       19.07       24.20      5.00 o 
  -7   2   3        1.54        3.04      3.12 o 
  -6   2   3      121.08      119.67     11.02 o 
  -5   2   3      155.27      155.39      5.32 o 
  -4   2   3        2.10        4.71      1.17 o 
  -3   2   3       67.04       66.45      1.94 o 
  -2   2   3      523.31      521.74     10.42 o 
  -1   2   3       27.04       21.83      1.19 o 
   0   2   3      350.41      344.95      6.23 o 
   1   2   3      129.54      122.00      2.97 o 
   2   2   3        0.00        0.33      0.83 o 
   3   2   3       31.19       38.21      3.52 o 
   4   2   3       62.19       69.46      5.69 o 
   5   2   3        5.48        7.41      2.85 o 
   6   2   3        5.14        0.75      2.76 o 
   7   2   3        0.05        1.99      4.58 o 
  -9   3   3        0.85        0.11      3.52 o 
  -8   3   3        2.29        1.80      3.61 o 
  -7   3   3       23.35       25.76      3.57 o 
  -6   3   3       81.60       90.06      6.64 o 
  -5   3   3       12.02       14.85      1.85 o 
  -4   3   3       36.11       43.31      3.21 o 
  -3   3   3      157.26      155.14      3.02 o 
  -2   3   3      594.15      611.26     12.02 o 
  -1   3   3     1415.26     1464.59     21.53 o 
   0   3   3      467.08      456.51      6.68 o 
   1   3   3       49.26       55.43      1.61 o 
   2   3   3       15.99       17.24      1.60 o 
   3   3   3        9.21        8.50      1.25 o 
   4   3   3        1.47        0.17      1.66 o 
   5   3   3        5.69        5.64      2.65 o 
   6   3   3       10.14       12.95      4.98 o 
  -9   4   3       20.36       20.72      4.25 o 
  -8   4   3        8.56       11.54      3.66 o 
  -7   4   3       35.94       40.61      3.93 o 
  -6   4   3        4.04        3.10      2.44 o 
  -5   4   3      115.06      107.30      3.84 o 
  -4   4   3      116.20      115.86      4.65 o 
  -3   4   3      539.78      536.52     11.61 o 
  -2   4   3      176.62      203.78      4.76 o 
  -1   4   3      198.12      194.36      3.42 o 
   0   4   3        2.97        1.95      0.46 o 
   1   4   3      167.43      143.01      4.27 o 
   2   4   3      119.88      102.31      8.01 o 
   3   4   3        3.28        0.60      0.95 o 
   4   4   3       43.88       36.91      2.84 o 
   5   4   3       53.26       37.86      7.07 o 
   6   4   3        0.10        0.50      4.28 o 
  -9   5   3       24.09       15.98      7.43 o 
  -8   5   3      141.80      146.56      8.44 o 
  -7   5   3       39.52       42.43      4.33 o 
  -6   5   3        5.59        8.83      2.83 o 
  -5   5   3        6.39        7.63      2.12 o 
  -4   5   3       26.70       26.40      4.60 o 
  -3   5   3       94.63      105.14      3.85 o 
  -2   5   3       53.68       52.23      2.70 o 
  -1   5   3      367.13      337.73      6.26 o 
   0   5   3        1.52        2.87      1.95 o 
   1   5   3       20.87       23.50      2.81 o 
   2   5   3        4.28        7.04      3.29 o 
   3   5   3       85.13       75.01      7.17 o 
   4   5   3       12.82       17.93      3.29 o 
   5   5   3        1.92        0.60      4.08 o 
  -9   6   3       51.20       32.88      7.72 o 
  -8   6   3        7.92        2.19     11.66 o 
  -7   6   3       19.09       21.64      5.67 o 
  -6   6   3      117.28      144.37     16.59 o 
  -5   6   3      316.29      319.62     15.69 o 
  -4   6   3       91.37       91.39      5.77 o 
  -3   6   3       18.87       15.82      2.77 o 
  -2   6   3      137.25      144.57      4.21 o 
  -1   6   3        0.42        1.69      0.66 o 
   0   6   3       53.15       51.96      3.76 o 
   1   6   3       11.91       13.05      1.73 o 
   2   6   3       46.56       52.56      4.36 o 
   3   6   3       44.22       58.36     19.82 o 
   4   6   3       34.25       42.20      4.06 o 
  -8   7   3        3.17       15.64     12.15 o 
  -7   7   3       33.59       57.12      9.08 o 
  -6   7   3        2.01        2.66      5.45 o 
  -5   7   3      121.42      111.91      8.22 o 
  -4   7   3       97.84       79.97      8.32 o 
  -3   7   3        0.86        0.93      1.61 o 
  -2   7   3       92.18       83.04      4.84 o 
  -1   7   3       12.25       12.06      1.76 o 
   0   7   3       31.04       31.09      4.08 o 
   1   7   3      134.39      161.21     12.25 o 
   2   7   3       59.27       62.91      5.63 o 
   3   7   3        7.42        2.45      3.32 o 
   4   7   3       81.98      100.92      7.66 o 
  -8   8   3       99.45      107.99     17.73 o 
  -7   8   3      176.50      188.75     10.59 o 
  -6   8   3        7.58        7.13      4.36 o 
  -5   8   3        1.66        4.90      3.75 o 
  -4   8   3      172.90      183.23     18.03 o 
  -3   8   3      168.45      180.48     10.37 o 
  -2   8   3        0.03        1.16      1.31 o 
  -1   8   3      399.53      406.88     11.57 o 
   0   8   3      196.68      183.95     13.15 o 
   1   8   3        3.12       -1.97      2.60 o 
   2   8   3       41.01       49.96      4.93 o 
   3   8   3      103.71      113.03      7.99 o 
  -8   9   3       28.74       43.31      8.48 o 
  -7   9   3        7.56       10.41      4.89 o 
  -6   9   3        7.42        8.62      5.89 o 
  -5   9   3      128.10      120.58      9.19 o 
  -4   9   3       42.14       50.11      6.06 o 
  -3   9   3      536.64      554.33     19.94 o 
  -2   9   3      276.91      283.15      8.99 o 
  -1   9   3      124.20      133.98     12.80 o 
   0   9   3        1.76       -0.23      2.41 o 
   1   9   3        0.35        1.09      2.69 o 
   2   9   3        0.00       -0.44      3.00 o 
  -7  10   3       12.98       13.60      9.41 o 
  -6  10   3        8.48        6.70      5.45 o 
  -5  10   3       41.68       30.22      6.62 o 
  -4  10   3        1.43        0.40      2.16 o 
  -3  10   3       20.35       23.49      3.31 o 
  -2  10   3      168.50      159.04      8.24 o 
  -1  10   3       21.47       34.27      9.16 o 
   0  10   3       58.59       50.18      5.88 o 
  -6  11   3       88.39      115.06     14.54 o 
  -5  11   3       28.36       26.90      9.86 o 
  -4  11   3       63.16       63.36     11.95 o 
  -3  11   3        1.89        4.48      6.77 o 
  -2  11   3       50.05       66.65     10.66 o 
  -1  11   3        4.98        9.36      7.07 o 
   0 -11   4        0.38       -1.10      4.58 o 
   1 -11   4        0.21        3.29      4.88 o 
   2 -11   4        0.19        2.69      4.88 o 
   4 -11   4        0.08        1.77      3.39 o 
  -1 -10   4       27.82       39.95      7.47 o 
   0 -10   4        1.69       -0.40      4.38 o 
   1 -10   4       74.77       89.76      8.87 o 
   2 -10   4       96.28       91.09      6.21 o 
   3 -10   4       34.79       35.36      5.03 o 
   4 -10   4        0.09        2.85      2.94 o 
   5 -10   4       27.84       30.55      4.66 o 
   6 -10   4        5.84        1.57      3.43 o 
  -3  -9   4        0.09        0.70      5.98 o 
  -2  -9   4        4.05        4.10      2.54 o 
  -1  -9   4      110.79      106.69      9.16 o 
   0  -9   4       59.62       62.71      4.57 o 
   1  -9   4      154.97      169.75      7.23 o 
   2  -9   4       88.64       83.88      5.42 o 
   3  -9   4      189.18      165.81     10.84 o 
   4  -9   4        7.24        6.80      2.48 o 
   5  -9   4      109.06      103.97      7.15 o 
   6  -9   4       37.75       35.50      4.67 o 
  -4  -8   4       15.09       14.15      4.58 o 
  -3  -8   4        4.10        0.70      5.28 o 
  -2  -8   4        0.18        5.78      4.78 o 
  -1  -8   4      242.81      243.79      8.35 o 
   0  -8   4        0.01       -0.64      2.23 o 
   1  -8   4      141.64      145.70      5.07 o 
   2  -8   4       55.54       50.99      4.75 o 
   3  -8   4       25.43       34.16      3.92 o 
   4  -8   4       21.88       32.63      4.23 o 
   5  -8   4       12.76        7.71      3.30 o 
   6  -8   4      280.25      280.13     19.79 o 
   7  -8   4       20.28       22.01      6.08 o 
  -5  -7   4       35.43       51.70      8.47 o 
  -4  -7   4      243.52      274.45     18.73 o 
  -3  -7   4        0.05        2.97      4.18 o 
  -2  -7   4       25.76       30.20      4.08 o 
  -1  -7   4       11.54       13.28      2.85 o 
   0  -7   4      304.12      277.85     12.87 o 
   1  -7   4      202.26      179.78     12.12 o 
   2  -7   4      380.44      397.47     11.94 o 
   3  -7   4      833.76      811.89     23.49 o 
   4  -7   4      923.82      915.93     26.57 o 
   5  -7   4      125.91      127.52      6.40 o 
   6  -7   4       73.44       92.90     10.95 o 
   7  -7   4       12.92        7.95      4.69 o 
  -5  -6   4        3.00       -0.30      3.59 o 
  -4  -6   4        5.81        1.17      2.22 o 
  -3  -6   4      233.24      217.08      8.26 o 
  -2  -6   4      371.90      400.93     12.07 o 
  -1  -6   4        0.06        0.40      1.83 o 
   0  -6   4       30.16       27.06      2.11 o 
   1  -6   4      234.43      208.08      8.64 o 
   2  -6   4       11.92       19.43      2.74 o 
   3  -6   4      165.83      183.46      7.62 o 
   4  -6   4      348.56      340.55     11.94 o 
   5  -6   4       15.94       16.12      6.71 o 
   6  -6   4        3.28        4.11      4.42 o 
   7  -6   4       11.38       12.40      5.22 o 
   8  -6   4       54.28       53.79     12.00 o 
  -6  -5   4        0.80       -2.49      5.98 o 
  -5  -5   4        2.82        6.81      2.64 o 
  -4  -5   4      679.08      675.39     20.72 o 
  -3  -5   4      202.14      182.31      7.70 o 
  -2  -5   4       67.25       72.39      3.86 o 
  -1  -5   4        2.42        2.83      1.39 o 
   0  -5   4      102.59      109.38      2.96 o 
   1  -5   4      201.19      182.54      5.97 o 
   2  -5   4        2.85        4.09      1.87 o 
   3  -5   4      241.89      245.21      8.83 o 
   4  -5   4       13.17       12.70      4.10 o 
   5  -5   4      111.98      122.13      7.43 o 
   6  -5   4       76.21       89.40     10.28 o 
   7  -5   4        0.11       -0.91      7.29 o 
   8  -5   4       25.79       16.93      9.12 o 
  -7  -4   4        4.56        2.39      6.18 o 
  -6  -4   4       25.98       29.71      8.67 o 
  -5  -4   4        0.99        2.65      2.48 o 
  -4  -4   4      217.37      212.30      8.36 o 
  -3  -4   4      759.66      777.47     21.51 o 
  -2  -4   4      485.50      493.49     14.25 o 
  -1  -4   4        3.03        6.05      1.67 o 
   0  -4   4      885.63      935.58     27.06 o 
   1  -4   4       51.36       54.25      2.99 o 
   2  -4   4       58.36       68.94      3.62 o 
   3  -4   4      243.98      233.28     12.41 o 
   4  -4   4      562.92      611.78     22.20 o 
   5  -4   4        3.43       -0.21      5.19 o 
   6  -4   4       66.32       63.43      4.37 o 
   7  -4   4      111.80      122.78     10.44 o 
   8  -4   4       25.20       19.07      4.38 o 
  -7  -3   4        3.66        1.91      3.52 o 
  -6  -3   4       24.53       25.30      6.27 o 
  -5  -3   4       30.00       28.56      2.97 o 
  -4  -3   4       18.29       16.14      1.96 o 
  -3  -3   4        6.44        5.76      1.21 o 
  -2  -3   4      340.62      362.81      9.65 o 
  -1  -3   4     1444.26     1489.11     33.96 o 
   0  -3   4      280.98      324.70      7.67 o 
   1  -3   4        3.69       12.62      1.31 o 
   2  -3   4      145.16      146.73      6.03 o 
   3  -3   4       23.31       15.93      5.04 o 
   4  -3   4      227.17      238.08      8.98 o 
   5  -3   4      299.08      306.22     14.28 o 
   6  -3   4       14.89       15.27      6.36 o 
   7  -3   4      106.94       98.38      9.29 o 
   8  -3   4       33.86       34.05      4.77 o 
  -8  -2   4       33.28       32.31      6.99 o 
  -7  -2   4       39.82       21.62      6.38 o 
  -6  -2   4       12.59       11.33      6.62 o 
  -5  -2   4       22.49       21.84      2.16 o 
  -4  -2   4       78.17       71.76      3.98 o 
  -3  -2   4      489.84      564.95     11.54 o 
  -2  -2   4      711.69      788.64     12.77 o 
  -1  -2   4      321.11      336.21      6.51 o 
   0  -2   4      835.08      818.23     18.68 o 
   1  -2   4       68.41       56.11      2.38 o 
   2  -2   4       32.43       38.28      3.36 o 
   3  -2   4        9.87       16.47      2.76 o 
   4  -2   4       98.51      104.21      5.29 o 
   5  -2   4      520.39      528.33     17.03 o 
   6  -2   4       35.54       37.88      4.48 o 
   7  -2   4        0.20        5.25      3.87 o 
  -8  -1   4       49.37       64.28     15.59 o 
  -7  -1   4        2.29        1.78      4.05 o 
  -6  -1   4        1.37        1.88      3.05 o 
  -5  -1   4      121.56      106.21      6.45 o 
  -4  -1   4      176.80      169.55      5.50 o 
  -3  -1   4        0.03        0.32      0.85 o 
  -2  -1   4        1.74        5.17      0.92 o 
  -1  -1   4        8.77        7.67      1.38 o 
   0  -1   4      156.80      167.67      5.53 o 
   1  -1   4      691.26      704.96     15.22 o 
   2  -1   4      171.15      169.82      3.92 o 
   3  -1   4      233.92      259.36      8.43 o 
   4  -1   4      128.37      142.61      6.17 o 
   5  -1   4        0.48       -3.44      3.44 o 
   6  -1   4        7.63        4.72      3.39 o 
   7  -1   4       21.68       22.77      4.57 o 
  -8   0   4        1.79        3.47      4.33 o 
  -7   0   4       37.55       41.60      4.94 o 
  -6   0   4       11.68       11.66      3.83 o 
  -5   0   4        2.74        0.04      1.90 o 
  -4   0   4      106.54      112.09      4.34 o 
  -3   0   4       34.47       39.22      1.64 o 
  -2   0   4      533.56      506.11      8.86 o 
  -1   0   4      344.21      313.92      7.34 o 
   0   0   4       78.85       90.84      4.92 o 
   1   0   4      290.29      298.94      6.51 o 
   2   0   4      220.18      213.26      7.24 o 
   3   0   4        5.13        5.13      2.16 o 
   4   0   4       94.49       88.94      4.85 o 
   5   0   4       16.70       16.26      2.65 o 
   6   0   4        1.42       -2.20      2.92 o 
   7   0   4       42.18       38.47      5.37 o 
  -8   1   4       41.93       34.69      5.38 o 
  -7   1   4        2.42        7.05      3.36 o 
  -6   1   4       13.31       15.12      3.27 o 
  -5   1   4       33.40       31.04      2.79 o 
  -4   1   4       28.01       34.54      2.02 o 
  -3   1   4      442.56      445.57      7.49 o 
  -2   1   4      549.30      555.29      9.73 o 
  -1   1   4       43.32       53.69      2.07 o 
   0   1   4      416.88      406.59      7.97 o 
   1   1   4        1.60        4.24      1.01 o 
   2   1   4        2.63        4.23      1.61 o 
   3   1   4      266.47      265.36     11.15 o 
   4   1   4       38.76       44.75      3.61 o 
   5   1   4       54.96       57.35      4.46 o 
   6   1   4       16.74       11.38      3.45 o 
   7   1   4        3.27        0.74      3.06 o 
  -9   2   4       60.34       56.98      6.24 o 
  -8   2   4        7.77        5.20      6.11 o 
  -7   2   4      272.19      268.28     10.80 o 
  -6   2   4        1.52        0.08      2.07 o 
  -5   2   4        1.12        4.08      1.88 o 
  -4   2   4       42.78       35.24      2.35 o 
  -3   2   4      198.56      219.67      4.85 o 
  -2   2   4        0.37        3.54      1.78 o 
  -1   2   4     1667.03     1733.70     30.31 o 
   0   2   4      288.97      286.73      5.48 o 
   1   2   4       27.52       24.23      1.39 o 
   2   2   4        1.60        1.61      1.35 o 
   3   2   4       30.27       25.35      3.52 o 
   4   2   4       55.70       59.12      4.27 o 
   5   2   4        2.99        3.46      3.09 o 
   6   2   4      197.07      186.49     13.45 o 
  -9   3   4      157.95      140.10     16.94 o 
  -8   3   4       38.58       34.70      4.33 o 
  -7   3   4        0.80        3.78      4.25 o 
  -6   3   4       30.35       35.87      3.33 o 
  -5   3   4        1.17        0.02      0.94 o 
  -4   3   4       44.69       44.10      2.45 o 
  -3   3   4      310.84      290.65      7.85 o 
  -2   3   4      387.84      413.05      8.72 o 
  -1   3   4     1220.01     1289.74     22.30 o 
   0   3   4       21.88       19.10      1.36 o 
   1   3   4       14.88       13.26      1.21 o 
   2   3   4      196.39      197.09      8.45 o 
   3   3   4       35.91       37.57      2.83 o 
   4   3   4       13.43       14.09      2.78 o 
   5   3   4      123.29      134.09     10.26 o 
   6   3   4       10.04       18.83      5.28 o 
  -9   4   4        2.68       -1.52      2.91 o 
  -8   4   4       99.47       94.74      6.22 o 
  -7   4   4       10.47        7.22      2.67 o 
  -6   4   4       80.90       81.90      4.01 o 
  -5   4   4       13.75       13.95      1.83 o 
  -4   4   4       56.27       60.51      2.72 o 
  -3   4   4      582.46      608.17     14.70 o 
  -2   4   4        0.47        0.36      0.68 o 
  -1   4   4      182.35      195.56      4.40 o 
   0   4   4        0.39        0.60      0.58 o 
   1   4   4      237.90      235.07      6.76 o 
   2   4   4       62.59       62.79      2.92 o 
   3   4   4        4.94        5.27      1.44 o 
   4   4   4       42.00       45.23      6.18 o 
   5   4   4        3.17       -0.10      3.98 o 
  -9   5   4        5.33        4.99      7.85 o 
  -8   5   4        8.45        7.31      3.32 o 
  -7   5   4        6.30        7.44      4.43 o 
  -6   5   4       14.39       15.27      7.18 o 
  -5   5   4        7.15        8.04      1.73 o 
  -4   5   4       38.33       49.27     11.66 o 
  -3   5   4      122.44      108.36      4.82 o 
  -2   5   4      222.56      229.77      7.78 o 
  -1   5   4      140.83      137.74      3.13 o 
   0   5   4       36.77       35.89      3.07 o 
   1   5   4       42.35       47.23      3.63 o 
   2   5   4       11.27       15.59      3.14 o 
   3   5   4       58.42       55.29      6.28 o 
   4   5   4       89.54       90.16      8.27 o 
   5   5   4        4.41        1.49      4.48 o 
  -9   6   4       23.32       17.88      9.07 o 
  -8   6   4        3.46        3.26      7.35 o 
  -7   6   4        0.04       -4.05      4.63 o 
  -6   6   4        0.00       -3.62      7.62 o 
  -5   6   4      369.83      328.31     29.73 o 
  -4   6   4       12.18       28.24     13.30 o 
  -3   6   4       72.27       71.92      1.83 o 
  -2   6   4        8.71       12.36      1.11 o 
  -1   6   4       30.09       31.22      4.20 o 
   0   6   4     1068.52     1100.95     51.25 o 
   1   6   4       90.49       87.40      5.30 o 
   2   6   4       11.44        7.10      3.01 o 
   3   6   4        5.66        5.30      5.58 o 
   4   6   4        0.03        2.20      3.62 o 
  -8   7   4       21.91       30.90      6.86 o 
  -7   7   4        0.08       -4.82      6.98 o 
  -6   7   4       97.27      101.68      7.22 o 
  -5   7   4      123.99      128.20     25.45 o 
  -4   7   4       23.24       17.66      5.78 o 
  -3   7   4       40.74       42.51      3.00 o 
  -2   7   4       89.14       82.48      5.13 o 
  -1   7   4      708.67      752.58     25.16 o 
   0   7   4      246.84      249.74     10.36 o 
   1   7   4       47.82       46.48      4.03 o 
   2   7   4       79.26       82.65      6.13 o 
   3   7   4        0.11        1.46      3.27 o 
  -8   8   4      275.32      242.72     17.54 o 
  -7   8   4      362.54      405.40     19.75 o 
  -6   8   4       13.35       19.94      5.88 o 
  -5   8   4       20.36       21.40      6.28 o 
  -4   8   4        2.22        2.68      1.71 o 
  -3   8   4       20.10       21.16      2.05 o 
  -2   8   4        0.10       -0.10      1.53 o 
  -1   8   4      106.39      105.36      5.96 o 
   0   8   4        3.08        1.89      3.20 o 
   1   8   4      211.67      245.43     41.29 o 
   2   8   4        0.94        1.31      2.95 o 
  -8   9   4      110.97      100.33     12.30 o 
  -7   9   4       16.92       17.43      7.04 o 
  -6   9   4        9.56       10.49      6.29 o 
  -5   9   4       53.42       45.61      7.12 o 
  -4   9   4       16.09       11.49      3.27 o 
  -3   9   4      109.10      112.58      7.12 o 
  -2   9   4        0.25       -0.65      2.49 o 
  -1   9   4       15.37       17.25      3.12 o 
   0   9   4        1.35       -0.18      2.45 o 
   1   9   4        2.04        5.88      3.37 o 
  -7  10   4        0.04        0.02      4.04 o 
  -6  10   4       28.01       38.63      7.25 o 
  -5  10   4        7.00       10.66      9.36 o 
  -4  10   4        0.54        0.70      4.08 o 
  -3  10   4       12.80       12.05      8.37 o 
  -2  10   4       13.17        6.28      7.17 o 
  -1  10   4       11.90        4.68      7.77 o 
   0  10   4        9.03        5.98      7.17 o 
  -5  11   4       76.25       57.68     13.15 o 
  -4  11   4        6.26       15.24      8.77 o 
  -3  11   4       24.43       23.41      9.16 o 
  -2  11   4       33.01       34.67      6.87 o 
   1 -11   5       11.44        3.98      5.38 o 
   2 -11   5        0.87       -0.80      3.19 o 
   3 -11   5        0.42        1.69      4.93 o 
   4 -11   5       26.33       20.52      9.16 o 
  -1 -10   5        5.78        6.77      5.48 o 
   0 -10   5       10.98       10.06      5.48 o 
   1 -10   5      167.38      165.90      9.36 o 
   2 -10   5        0.69       -3.00      3.07 o 
   3 -10   5       45.87       51.88      7.22 o 
   4 -10   5        9.28       19.21      5.28 o 
   5 -10   5        0.39        1.42      3.57 o 
  -3  -9   5       47.32       49.51      7.37 o 
  -2  -9   5       10.29        4.58      5.08 o 
  -1  -9   5        0.00        3.09      4.58 o 
   0  -9   5        0.31        2.28      2.82 o 
   1  -9   5       40.26       62.53      7.43 o 
   2  -9   5        1.38        5.58      4.88 o 
   3  -9   5        9.63       11.17      4.18 o 
   4  -9   5      111.27      102.10      7.25 o 
   5  -9   5      189.34      182.89     10.26 o 
   6  -9   5       20.48       12.60      5.58 o 
  -4  -8   5       45.05       47.52      8.97 o 
  -3  -8   5        6.27        8.27      6.77 o 
  -2  -8   5      168.23      149.48      9.07 o 
  -1  -8   5      455.31      466.31     15.66 o 
   0  -8   5       17.68       22.66      5.67 o 
   1  -8   5       30.50       30.47      3.68 o 
   2  -8   5       11.30        4.17      2.85 o 
   3  -8   5       66.65       70.11      4.84 o 
   4  -8   5       48.70       43.12      5.66 o 
   5  -8   5        4.69        4.00      4.26 o 
   6  -8   5        5.23       -1.50      3.68 o 
   7  -8   5       19.46       15.81      4.77 o 
  -5  -7   5        2.38        2.39      4.48 o 
  -4  -7   5        4.06       12.85      7.67 o 
  -3  -7   5      193.94      175.94     15.92 o 
  -2  -7   5      330.93      353.00     11.47 o 
  -1  -7   5        0.77        2.50      1.90 o 
   0  -7   5        4.74        9.15      4.62 o 
   1  -7   5        3.59        4.13      1.74 o 
   2  -7   5       22.65       25.63      4.21 o 
   3  -7   5      150.42      165.47      7.45 o 
   4  -7   5       75.75       73.57      5.58 o 
   5  -7   5      198.39      209.78     10.54 o 
   6  -7   5       26.87       44.63     14.89 o 
   7  -7   5        8.61        8.16      6.41 o 
  -5  -6   5       16.80       16.64      7.17 o 
  -4  -6   5        1.71        1.15      2.37 o 
  -3  -6   5        1.18        1.30      2.28 o 
  -2  -6   5       13.53       20.29      2.85 o 
  -1  -6   5       23.70       27.59      4.81 o 
   0  -6   5       15.80       13.91      2.82 o 
   1  -6   5      132.71      128.29      7.61 o 
   2  -6   5        0.02       -0.52      1.68 o 
   3  -6   5       80.69       87.58      5.56 o 
   4  -6   5      103.63       79.20     12.75 o 
   5  -6   5        0.04        1.43      4.93 o 
   6  -6   5       33.02       35.76      9.36 o 
   7  -6   5       10.98        3.36      9.46 o 
  -6  -5   5        2.78       -1.49      3.98 o 
  -5  -5   5       27.57       29.74      6.49 o 
  -4  -5   5       31.93       34.22      5.48 o 
  -3  -5   5       18.99       20.18      2.78 o 
  -2  -5   5        5.08        5.96      1.72 o 
  -1  -5   5        0.67       -0.90      1.81 o 
   0  -5   5       17.25       17.90      2.34 o 
   1  -5   5      530.65      546.49     21.07 o 
   2  -5   5       93.79       83.98     10.12 o 
   3  -5   5      102.80      109.35     25.50 o 
   4  -5   5       66.24       63.34      7.03 o 
   5  -5   5       21.08       29.08     10.56 o 
   6  -5   5       16.37       17.91      7.91 o 
   7  -5   5       45.97       53.45     18.68 o 
  -7  -4   5       13.94       17.03      6.87 o 
  -6  -4   5        0.13       -1.82      3.76 o 
  -5  -4   5        6.20        9.80      3.27 o 
  -4  -4   5        1.24        1.40      2.29 o 
  -3  -4   5      128.60      123.06      5.40 o 
  -2  -4   5       32.83       41.97      3.22 o 
  -1  -4   5       45.29       52.65      3.51 o 
   0  -4   5       25.80       30.18      3.03 o 
   1  -4   5       12.76       16.56      3.00 o 
   2  -4   5       30.90       37.15      3.46 o 
   3  -4   5      517.30      521.52     20.87 o 
   4  -4   5        9.77       14.77      4.83 o 
   5  -4   5      152.75      163.09      9.14 o 
   6  -4   5      236.97      226.20     23.41 o 
   7  -4   5        8.65        8.05      7.50 o 
  -7  -3   5       30.86       47.57      7.23 o 
  -6  -3   5       24.02       35.59      6.23 o 
  -5  -3   5        8.28        6.69      2.93 o 
  -4  -3   5       13.63       17.90      1.92 o 
  -3  -3   5        4.40        7.65      2.18 o 
  -2  -3   5        7.75       17.59      2.45 o 
  -1  -3   5      413.75      415.67      9.55 o 
   0  -3   5       33.75       37.77      3.89 o 
   1  -3   5      109.43      120.61      6.41 o 
   2  -3   5       49.39       41.90      5.16 o 
   3  -3   5       60.44       69.15      6.44 o 
   4  -3   5        2.63       12.25      4.25 o 
   5  -3   5      158.02      162.21     17.39 o 
   6  -3   5        2.46       -0.25      3.08 o 
   7  -3   5        5.27        4.25      4.04 o 
  -8  -2   5        2.03        3.14      5.13 o 
  -7  -2   5        0.37       -0.17      6.87 o 
  -6  -2   5       11.41       10.97      3.16 o 
  -5  -2   5        8.96       10.85      4.60 o 
  -4  -2   5       56.06       58.57      2.77 o 
  -3  -2   5       70.87       77.11      2.98 o 
  -2  -2   5      518.70      533.37     12.12 o 
  -1  -2   5       12.07       13.93      1.50 o 
   0  -2   5       20.54       22.61      2.33 o 
   1  -2   5       39.05       37.61      2.63 o 
   2  -2   5      314.51      320.76     12.90 o 
   3  -2   5       19.91       21.40      2.19 o 
   4  -2   5      132.37      138.29      5.67 o 
   5  -2   5       17.04       19.42      3.48 o 
   6  -2   5        8.25        7.12      3.36 o 
   7  -2   5        0.23        2.91      3.48 o 
  -8  -1   5        6.54        6.13      5.07 o 
  -7  -1   5        1.98        3.37      4.69 o 
  -6  -1   5        4.94        3.97      2.66 o 
  -5  -1   5       20.31       19.84      3.52 o 
  -4  -1   5        6.47        9.82      1.45 o 
  -3  -1   5       50.04       51.20      2.09 o 
  -2  -1   5      622.94      652.56     11.96 o 
  -1  -1   5        0.12       -0.37      1.28 o 
   0  -1   5      181.58      185.86      5.40 o 
   1  -1   5      151.84      146.75      6.62 o 
   2  -1   5      103.88      102.81      3.91 o 
   3  -1   5        2.10        5.04      1.47 o 
   4  -1   5       54.33       54.21      4.22 o 
   5  -1   5        9.37        7.55      3.19 o 
   6  -1   5        0.27       -2.35      3.25 o 
   7  -1   5       84.95       78.84      6.41 o 
  -8   0   5       41.97       27.71      9.44 o 
  -7   0   5        4.35        2.23      4.03 o 
  -6   0   5       55.80       49.47      3.78 o 
  -5   0   5       15.26       13.17      2.13 o 
  -4   0   5        4.66        6.01      1.25 o 
  -3   0   5      129.09      143.10      3.41 o 
  -2   0   5       10.96       14.91      1.32 o 
  -1   0   5        5.24        9.46      1.63 o 
   0   0   5       57.82       50.09      2.99 o 
   1   0   5       40.31       38.88      1.87 o 
   2   0   5      217.92      219.81      8.43 o 
   3   0   5      238.22      242.19      8.02 o 
   4   0   5        1.14        4.06      1.78 o 
   5   0   5        2.23        3.30      2.97 o 
   6   0   5       17.40       23.64      5.55 o 
   7   0   5       71.53       64.25     11.97 o 
  -8   1   5      146.34      136.38     10.21 o 
  -7   1   5       36.79       37.42      4.32 o 
  -6   1   5      106.75      115.00      4.91 o 
  -5   1   5        7.90       10.30      2.47 o 
  -4   1   5      445.54      439.16     10.51 o 
  -3   1   5       35.61       39.01      3.39 o 
  -2   1   5      370.30      373.76      9.84 o 
  -1   1   5      823.61      856.59     15.67 o 
   0   1   5     3904.32     4148.26     82.99 o 
   1   1   5       94.43       96.05      3.85 o 
   2   1   5      362.80      372.08     17.10 o 
   3   1   5      104.64      121.00      5.63 o 
   4   1   5        0.65        1.32      2.15 o 
   5   1   5       16.93       20.24      4.79 o 
   6   1   5       55.61       58.98      5.61 o 
  -9   2   5       44.90       42.73      5.23 o 
  -8   2   5       49.05       48.74      9.76 o 
  -7   2   5       51.24       67.14     14.60 o 
  -6   2   5        0.19        0.26      4.59 o 
  -5   2   5      362.56      371.40     10.10 o 
  -4   2   5       58.08       56.60      2.07 o 
  -3   2   5     1025.80     1088.54     19.34 o 
  -2   2   5       89.64      106.13      2.70 o 
  -1   2   5        4.95        4.60      1.06 o 
   0   2   5       45.02       45.11      1.58 o 
   1   2   5      337.17      326.19      6.90 o 
   2   2   5      470.63      447.66     17.50 o 
   3   2   5       68.67       73.94      4.68 o 
   4   2   5      223.22      245.60      8.47 o 
   5   2   5       50.51       45.89      5.30 o 
   6   2   5        0.36       -1.99      3.98 o 
  -9   3   5        5.60        3.16      3.34 o 
  -8   3   5      103.91       85.75      5.69 o 
  -7   3   5      236.95      237.77      9.25 o 
  -6   3   5       29.25       37.31      7.08 o 
  -5   3   5      439.58      459.57     11.94 o 
  -4   3   5       42.52       51.33      3.36 o 
  -3   3   5      534.15      535.24     12.02 o 
  -2   3   5        0.50       -1.07      1.55 o 
  -1   3   5      220.00      222.15      4.16 o 
   0   3   5       59.79       59.44      1.52 o 
   1   3   5      532.99      505.33     14.43 o 
   2   3   5       20.58       22.77      1.94 o 
   3   3   5        0.08       -0.19      4.03 o 
   4   3   5        0.04       -0.96      1.65 o 
   5   3   5        8.12       12.15      4.38 o 
   6   3   5        1.99        1.99      4.48 o 
  -9   4   5        0.24       -4.72      7.54 o 
  -8   4   5        3.16        2.91      2.50 o 
  -7   4   5       28.34       34.90      5.55 o 
  -6   4   5       10.93       12.31      3.91 o 
  -5   4   5       40.50       44.13      2.13 o 
  -4   4   5      106.40       97.98      5.76 o 
  -3   4   5      181.46      179.22      7.42 o 
  -2   4   5      213.77      215.47      7.68 o 
  -1   4   5       53.04       60.16      3.41 o 
   0   4   5      159.45      150.02      2.91 o 
   1   4   5      438.48      423.56     11.68 o 
   2   4   5      228.86      222.14     12.38 o 
   3   4   5       14.13        7.89      2.64 o 
   4   4   5       45.93       51.50      6.48 o 
   5   4   5       24.98       21.32      3.79 o 
  -9   5   5        3.30        0.59      5.07 o 
  -8   5   5        2.25        5.47      6.36 o 
  -7   5   5       20.25       18.51      6.11 o 
  -6   5   5       10.62       11.55      5.46 o 
  -5   5   5      646.70      658.61     27.46 o 
  -4   5   5      376.67      369.77     12.07 o 
  -3   5   5       72.41       71.79      5.27 o 
  -2   5   5       52.72       55.51      2.65 o 
  -1   5   5      101.45       98.50      3.95 o 
   0   5   5      275.16      258.85      8.04 o 
   1   5   5      544.45      520.35     36.10 o 
   2   5   5        6.42       11.55      4.38 o 
   3   5   5      171.72      179.51     11.36 o 
   4   5   5       22.08       -0.10      3.89 o 
  -9   6   5      236.02      218.00     17.16 o 
  -8   6   5        4.38        6.62      7.40 o 
  -7   6   5     1164.00     1272.45     70.93 o 
  -6   6   5      761.66      771.22     32.72 o 
  -5   6   5      104.27      106.61     10.02 o 
  -4   6   5       19.97       11.99      8.27 o 
  -3   6   5      291.24      287.42      8.66 o 
  -2   6   5       27.49       24.71      2.14 o 
  -1   6   5      239.28      238.78     11.16 o 
   0   6   5      273.32      296.79     11.55 o 
   1   6   5      337.19      330.02     19.18 o 
   2   6   5        1.32       -0.58      4.98 o 
   3   6   5       57.69       45.83      5.32 o 
   4   6   5        7.79        2.66      4.53 o 
  -8   7   5        7.38        8.42      8.25 o 
  -7   7   5        3.31        8.59      7.17 o 
  -6   7   5      235.01      227.17     15.13 o 
  -5   7   5       16.17       17.08      4.64 o 
  -4   7   5      393.26      365.00     14.25 o 
  -3   7   5        8.79        9.39      1.32 o 
  -2   7   5      707.12      743.10     47.93 o 
  -1   7   5      186.08      193.71      8.27 o 
   0   7   5       22.92       25.06      4.13 o 
   1   7   5        0.15       -0.52      1.99 o 
   2   7   5        1.02        1.51      2.66 o 
   3   7   5        1.46        7.40      3.51 o 
  -8   8   5        7.41       10.28      8.28 o 
  -7   8   5        1.79       -0.33      6.08 o 
  -6   8   5       66.32       72.41     11.01 o 
  -5   8   5        0.56        1.49      3.54 o 
  -4   8   5       60.88       52.16      4.69 o 
  -3   8   5        7.30        6.86      1.49 o 
  -2   8   5       66.18       64.75     10.06 o 
  -1   8   5        4.49        3.19      2.01 o 
   0   8   5        0.71       -3.13      3.22 o 
   1   8   5       12.97       14.87      2.85 o 
   2   8   5        3.56       -0.94      2.78 o 
  -7   9   5        1.25        0.16      8.57 o 
  -6   9   5        1.47        4.89      5.98 o 
  -5   9   5       11.63        9.86      6.82 o 
  -4   9   5       42.20       47.42     10.66 o 
  -3   9   5       42.30       37.66      9.66 o 
  -2   9   5        0.86        5.28      7.47 o 
  -1   9   5       25.92       21.42      9.16 o 
   0   9   5        4.08       -3.09      8.17 o 
   1   9   5       64.49       38.95     11.06 o 
  -6  10   5       24.58       12.45     10.16 o 
  -5  10   5        9.08       23.71     10.36 o 
  -4  10   5       18.99       18.03      5.68 o 
  -3  10   5       21.61       27.49     10.16 o 
  -2  10   5        5.78        1.00      7.17 o 
  -1  10   5        2.24       -2.49      4.38 o 
  -4  11   5        3.45       -4.58      8.57 o 
  -1 -10   6      133.80      143.95     12.25 o 
   0 -10   6      319.61      341.10     21.22 o 
   1 -10   6        0.59        0.80      3.25 o 
   2 -10   6      111.63      110.86     18.08 o 
   3 -10   6        0.62        5.45      5.59 o 
   4 -10   6        5.50       16.04      9.56 o 
  -2  -9   6       54.54       50.71      7.47 o 
  -1  -9   6       13.42        7.07      4.98 o 
   0  -9   6        1.57        0.91      2.08 o 
   1  -9   6       57.92       66.35      5.46 o 
   2  -9   6        0.21        4.99      4.95 o 
   3  -9   6       57.86       64.95     11.76 o 
   4  -9   6      153.86      160.93     13.05 o 
   5  -9   6      442.55      408.58     26.60 o 
  -3  -8   6       29.19       36.12      8.27 o 
  -2  -8   6       41.44       50.96      4.47 o 
  -1  -8   6       16.60       21.96      3.53 o 
   0  -8   6        2.72        0.54      2.90 o 
   1  -8   6        2.45        8.08      4.76 o 
   2  -8   6        4.55        2.66      5.25 o 
   3  -8   6        7.63        6.97      5.08 o 
   4  -8   6       19.86       19.35      5.28 o 
   5  -8   6      136.35      120.20     11.01 o 
   6  -8   6       19.24       11.20      6.43 o 
  -4  -7   6        2.51        0.40      4.18 o 
  -3  -7   6       71.97       68.83      5.57 o 
  -2  -7   6       86.20       98.68      5.20 o 
  -1  -7   6       32.30       32.80      3.91 o 
   0  -7   6        0.04        0.88      2.53 o 
   1  -7   6        7.04        8.90      4.93 o 
   2  -7   6       83.44       99.26      8.42 o 
   3  -7   6        3.75        2.10      3.41 o 
   4  -7   6      107.50      104.49      6.28 o 
   5  -7   6       34.68       41.52     13.25 o 
   6  -7   6        1.36       -4.20      5.84 o 
  -5  -6   6        3.41        3.89      6.67 o 
  -4  -6   6       30.47       40.13      6.19 o 
  -3  -6   6       67.19       77.30      4.91 o 
  -2  -6   6      298.07      293.67     10.07 o 
  -1  -6   6       18.95       19.94      2.87 o 
   0  -6   6       58.56       64.98      5.74 o 
   1  -6   6        1.36        4.90      2.49 o 
   2  -6   6       13.92       -0.20      5.98 o 
   3  -6   6       30.80       28.00      3.27 o 
   4  -6   6       90.08       87.01     13.35 o 
   5  -6   6        0.00        2.21      7.02 o 
   6  -6   6      131.55      153.18     20.92 o 
   7  -6   6       29.49       29.38      9.27 o 
  -6  -5   6       13.66       16.04      3.80 o 
  -5  -5   6       35.64       42.32      6.18 o 
  -4  -5   6       32.17       35.90      8.58 o 
  -3  -5   6       43.94       45.35      3.72 o 
  -2  -5   6       25.07       24.73      4.00 o 
  -1  -5   6       62.96       69.58      4.66 o 
   0  -5   6      181.61      190.94      9.30 o 
   1  -5   6       74.61       80.11      5.72 o 
   2  -5   6        4.37        0.00      3.69 o 
   3  -5   6       15.36       15.34      5.68 o 
   4  -5   6        2.28       -1.55      4.34 o 
   5  -5   6        5.21        5.80      9.16 o 
   6  -5   6        1.38        8.19      7.01 o 
   7  -5   6        7.82        2.84      6.86 o 
  -6  -4   6       13.35       10.96      6.97 o 
  -5  -4   6        7.66        6.23      3.30 o 
  -4  -4   6        0.10       -0.32      2.46 o 
  -3  -4   6      102.56      102.34      7.71 o 
  -2  -4   6       53.49       60.21      4.47 o 
  -1  -4   6      291.87      306.27      9.16 o 
   0  -4   6       92.19       92.77      6.66 o 
   1  -4   6        3.58        2.87      2.46 o 
   2  -4   6       22.62       24.44      4.22 o 
   3  -4   6       22.37       25.35      3.48 o 
   4  -4   6        4.46        8.86      5.10 o 
   5  -4   6       10.35       11.22      9.61 o 
   6  -4   6        5.04        8.91      6.91 o 
   7  -4   6        5.35        4.64      6.82 o 
  -7  -3   6       66.21       64.34      9.46 o 
  -6  -3   6       17.69       14.03      3.61 o 
  -5  -3   6       14.34       12.01      3.68 o 
  -4  -3   6       68.16       56.01      6.23 o 
  -3  -3   6       12.64       17.60      2.58 o 
  -2  -3   6      113.74      131.46      5.42 o 
  -1  -3   6      225.00      228.72      5.35 o 
   0  -3   6       14.68       16.06      2.25 o 
   1  -3   6        0.05       -0.65      2.20 o 
   2  -3   6       27.73       41.33      8.72 o 
   3  -3   6        1.41        3.57      4.63 o 
   4  -3   6        8.33       11.46      3.53 o 
   5  -3   6        5.66       12.35      6.44 o 
   6  -3   6        1.68        4.02      3.20 o 
   7  -3   6        1.26        2.54      3.16 o 
  -7  -2   6       17.86       15.18      3.73 o 
  -6  -2   6       21.45       17.98      4.80 o 
  -5  -2   6       10.67       12.75      4.05 o 
  -4  -2   6       14.80       19.69      3.14 o 
  -3  -2   6       56.96       53.29      2.64 o 
  -2  -2   6       37.17       34.54      2.16 o 
  -1  -2   6       18.78       15.35      2.25 o 
   0  -2   6        0.36        6.62      3.24 o 
   1  -2   6      109.93      118.34      6.16 o 
   2  -2   6       56.78       68.67      4.26 o 
   3  -2   6        3.26        2.37      3.73 o 
   4  -2   6        0.40       -1.73      2.64 o 
   5  -2   6        0.46       -2.87      2.87 o 
   6  -2   6        3.31        2.58      2.30 o 
   7  -2   6       20.92       17.10      3.18 o 
  -8  -1   6       40.56       39.16      6.59 o 
  -7  -1   6       42.72       36.48      4.17 o 
  -6  -1   6       15.98       19.28      3.09 o 
  -5  -1   6       79.88       66.06      3.26 o 
  -4  -1   6        0.21        2.22      1.72 o 
  -3  -1   6       19.51       21.31      2.17 o 
  -2  -1   6       44.81       41.33      2.25 o 
  -1  -1   6      101.55      118.67      8.41 o 
   0  -1   6      339.01      348.13     10.34 o 
   1  -1   6     1168.76     1218.30     39.13 o 
   2  -1   6       47.97       51.94      3.52 o 
   3  -1   6       99.02      101.87      6.12 o 
   4  -1   6       15.18       18.04      3.01 o 
   5  -1   6       27.82       31.96      4.02 o 
   6  -1   6       10.18       10.55      3.43 o 
   7  -1   6        5.22        7.57      3.63 o 
  -8   0   6       13.08       10.57      4.34 o 
  -7   0   6       95.64       92.37      4.50 o 
  -6   0   6       23.02       19.86      4.10 o 
  -5   0   6       80.95       65.40      3.66 o 
  -4   0   6       52.33       48.83      2.88 o 
  -3   0   6      166.28      144.82     12.80 o 
  -2   0   6      121.44      133.14      3.95 o 
  -1   0   6      139.50      148.36      5.81 o 
   0   0   6       39.11       45.84      3.13 o 
   1   0   6       20.09       23.54      2.32 o 
   2   0   6       63.38       72.14      4.14 o 
   3   0   6       46.86       44.46      3.50 o 
   4   0   6       75.53       84.73      4.74 o 
   5   0   6      118.41      142.51      9.64 o 
   6   0   6      165.74      173.58      8.65 o 
  -8   1   6        6.85        0.17      4.73 o 
  -7   1   6       46.11       38.55      3.55 o 
  -6   1   6      546.61      532.96     14.56 o 
  -5   1   6      107.39      111.73      4.78 o 
  -4   1   6      507.46      478.17     27.47 o 
  -3   1   6       81.33       89.49      5.26 o 
  -2   1   6      770.36      782.93     34.21 o 
  -1   1   6        9.03        9.90      1.15 o 
   0   1   6      249.89      233.98      8.90 o 
   1   1   6      378.23      366.26      9.08 o 
   2   1   6      200.40      195.85     10.94 o 
   3   1   6      158.12      157.30      5.57 o 
   4   1   6       17.32       29.98      6.86 o 
   5   1   6      162.96      158.43      9.38 o 
   6   1   6        0.05        0.75      2.77 o 
  -8   2   6        0.73       -0.54      2.75 o 
  -7   2   6        1.04        1.04      3.56 o 
  -6   2   6        0.07        0.63      2.12 o 
  -5   2   6      125.12      122.25      7.36 o 
  -4   2   6      142.48      135.34      4.73 o 
  -3   2   6        7.55        7.60      1.20 o 
  -2   2   6       86.88       89.58      3.11 o 
  -1   2   6       46.34       52.43      2.17 o 
   0   2   6       47.06       46.35      2.85 o 
   1   2   6       70.10       71.83      2.71 o 
   2   2   6      207.64      210.56      8.88 o 
   3   2   6      297.44      307.28     12.06 o 
   4   2   6       11.20        5.72      2.88 o 
   5   2   6       10.37        5.87      2.73 o 
   6   2   6        0.09        0.40      2.39 o 
  -9   3   6        6.45        7.57      7.75 o 
  -8   3   6        8.99        3.19      3.32 o 
  -7   3   6      113.06      112.78     11.69 o 
  -6   3   6        1.84        1.21      1.62 o 
  -5   3   6      314.58      312.13      9.55 o 
  -4   3   6      128.45      126.51      7.34 o 
  -3   3   6      495.66      464.18     13.94 o 
  -2   3   6        5.52        8.56      2.03 o 
  -1   3   6       15.04       17.72      1.42 o 
   0   3   6       23.11       29.43      1.27 o 
   1   3   6        7.60        9.28      1.52 o 
   2   3   6        1.39        1.99      2.44 o 
   3   3   6        1.95        1.40      2.26 o 
   4   3   6       22.43       30.78      5.28 o 
   5   3   6       18.33       12.05      4.48 o 
  -9   4   6       15.66       13.51      7.68 o 
  -8   4   6      150.14      172.16     25.05 o 
  -7   4   6       13.28       12.28      5.36 o 
  -6   4   6      466.79      467.31     12.12 o 
  -5   4   6      661.26      664.16     16.07 o 
  -4   4   6       15.63       13.90      2.37 o 
  -3   4   6      127.12      120.00      9.59 o 
  -2   4   6      301.03      265.63      9.99 o 
  -1   4   6       76.75       75.97      2.36 o 
   0   4   6       29.81       28.03      1.62 o 
   1   4   6      886.71      860.31     44.77 o 
   2   4   6      922.76      912.54     35.97 o 
   3   4   6       14.98       16.94      4.08 o 
   4   4   6      142.69      140.36     10.26 o 
   5   4   6       45.00       40.45      6.77 o 
  -9   5   6       54.89       35.73     10.13 o 
  -8   5   6      231.78      269.16     18.08 o 
  -7   5   6       99.69      119.06     10.32 o 
  -6   5   6       78.70       82.50      7.95 o 
  -5   5   6        7.65       14.86      4.70 o 
  -4   5   6       94.69      102.14      5.93 o 
  -3   5   6      399.16      403.43     12.78 o 
  -2   5   6      163.48      152.48      8.04 o 
  -1   5   6     1387.80     1274.27     35.40 o 
   0   5   6      537.75      514.16     20.10 o 
   1   5   6       29.56       31.38      2.01 o 
   2   5   6        7.76        8.72      8.37 o 
   3   5   6       62.03       60.27      6.38 o 
   4   5   6        1.63        0.70      3.49 o 
  -8   6   6       65.88       67.08     11.71 o 
  -7   6   6       60.25       83.43     22.66 o 
  -6   6   6      134.59      143.99     18.08 o 
  -5   6   6      382.88      370.79     19.10 o 
  -4   6   6        7.67        8.40      4.77 o 
  -3   6   6      851.01      868.79     24.77 o 
  -2   6   6      143.05      139.32      9.19 o 
  -1   6   6      731.57      729.04     16.75 o 
   0   6   6      288.00      290.69     13.05 o 
   1   6   6      256.91      269.83     12.10 o 
   2   6   6      230.12      252.24     11.10 o 
   3   6   6      167.45      188.55     17.73 o 
  -8   7   6      104.47      114.32     15.59 o 
  -7   7   6       38.84       43.45      9.70 o 
  -6   7   6       48.62       52.01     11.76 o 
  -5   7   6       15.54       27.64      7.82 o 
  -4   7   6       33.76       36.01      8.12 o 
  -3   7   6      181.30      191.63     16.64 o 
  -2   7   6       37.34       38.78     10.41 o 
  -1   7   6       16.66       10.48      2.89 o 
   0   7   6        0.32        3.28      6.72 o 
   1   7   6       10.28       12.19      5.53 o 
   2   7   6        7.57       13.78      2.99 o 
  -8   8   6       41.11       32.40      9.82 o 
  -7   8   6       57.65       63.96     13.95 o 
  -6   8   6        2.00       -0.81      6.09 o 
  -5   8   6        7.60       14.32      4.96 o 
  -4   8   6       16.35       18.12      5.77 o 
  -3   8   6       56.08       69.14      8.37 o 
  -2   8   6        7.31        5.18      7.67 o 
  -1   8   6       78.84       83.88      8.87 o 
   0   8   6        0.03        0.60      7.07 o 
   1   8   6       55.32       58.87     13.15 o 
  -7   9   6       28.50       35.53      9.96 o 
  -6   9   6       10.65       42.29     19.18 o 
  -5   9   6      443.78      405.95     27.79 o 
  -4   9   6      108.34      101.91     13.85 o 
  -3   9   6       78.07       93.54     13.35 o 
  -2   9   6        0.00        6.67      8.17 o 
  -1   9   6       40.64       55.39     11.95 o 
   0   9   6        0.70        1.39      7.77 o 
  -6  10   6       17.54       -0.80      8.87 o 
  -5  10   6       56.85       99.42     13.55 o 
  -4  10   6       32.27       53.20     10.86 o 
  -3  10   6       16.26       16.14     10.26 o 
  -2  10   6       13.01       14.35      8.97 o 
   0 -10   7       86.23       57.28      8.37 o 
   1 -10   7       24.60       27.82      8.04 o 
   2 -10   7        5.96       -0.88      5.34 o 
   3 -10   7       40.54       46.14      8.40 o 
   4 -10   7        1.11       -1.85      4.95 o 
  -2  -9   7       81.20       85.07      8.37 o 
  -1  -9   7      195.60      206.61     15.76 o 
   0  -9   7       64.40       67.13      6.17 o 
   1  -9   7        0.90        0.95      2.74 o 
   2  -9   7        1.03        3.08      5.26 o 
   3  -9   7       90.94      110.62     10.68 o 
   4  -9   7        0.11       -4.38      8.27 o 
   5  -9   7        6.39       11.11      5.26 o 
  -3  -8   7        2.59        4.38      4.38 o 
  -2  -8   7        3.73        5.91      3.08 o 
  -1  -8   7      288.67      299.97     12.35 o 
   0  -8   7       16.47       15.69      3.64 o 
   1  -8   7       16.16        6.96      5.16 o 
   2  -8   7       18.59       15.24      6.82 o 
   3  -8   7        0.21        3.69      7.57 o 
   4  -8   7        7.34        7.43      4.52 o 
   5  -8   7       10.52        3.66      4.98 o 
  -4  -7   7       63.41       73.12     11.36 o 
  -3  -7   7        9.87        7.82      2.48 o 
  -2  -7   7      100.91       99.10      5.75 o 
  -1  -7   7        4.60        2.58      3.45 o 
   0  -7   7        7.24        3.31      2.75 o 
   1  -7   7      123.83      123.95      9.33 o 
   2  -7   7       19.92       29.18      6.76 o 
   3  -7   7       15.31       22.02      5.68 o 
   4  -7   7        4.39        5.15      2.72 o 
   5  -7   7       28.05       34.27      6.20 o 
   6  -7   7        5.15        5.04      4.78 o 
  -5  -6   7        3.10        1.38      3.34 o 
  -4  -6   7       37.03       47.89      5.05 o 
  -3  -6   7       25.21       24.33      3.43 o 
  -2  -6   7       23.65       26.86      3.43 o 
  -1  -6   7        0.14        1.07      2.08 o 
   0  -6   7      105.89      111.95      8.64 o 
   1  -6   7        3.32        1.29      5.03 o 
   2  -6   7       25.10       24.60      6.57 o 
   3  -6   7       14.33       19.69      9.12 o 
   4  -6   7        0.51        4.81      5.03 o 
   5  -6   7        3.82        7.92      4.78 o 
   6  -6   7        5.55        6.32      4.42 o 
  -6  -5   7       89.02       98.73      7.28 o 
  -5  -5   7        9.94        6.25      3.52 o 
  -4  -5   7        1.50        2.22      2.80 o 
  -3  -5   7      316.08      323.94     11.37 o 
  -2  -5   7       23.01       22.99      3.12 o 
  -1  -5   7       22.50       20.23      2.98 o 
   0  -5   7        2.99        2.52      2.26 o 
   1  -5   7       18.87       14.74      4.13 o 
   2  -5   7        5.49       11.78      8.47 o 
   3  -5   7       55.43       66.96      6.38 o 
   4  -5   7       29.12       42.39      6.02 o 
   5  -5   7        0.57        1.65      3.38 o 
   6  -5   7       35.85       27.91      8.45 o 
  -6  -4   7        4.72       12.10      3.90 o 
  -5  -4   7      106.28      102.12      6.63 o 
  -4  -4   7        3.67        5.89      3.54 o 
  -3  -4   7       76.94       75.53      5.51 o 
  -2  -4   7       67.54       69.37      4.92 o 
  -1  -4   7        4.41        3.49      1.88 o 
   0  -4   7       85.42       80.56      9.28 o 
   1  -4   7       35.67       31.38      3.71 o 
   2  -4   7        6.03       19.03      7.47 o 
   3  -4   7        1.52       -1.61      3.56 o 
   4  -4   7       69.70       77.97      7.89 o 
   5  -4   7        9.05       13.33      5.70 o 
   6  -4   7       11.84        5.88      6.76 o 
  -7  -3   7        0.30       -2.57      6.26 o 
  -6  -3   7        2.43        3.04      3.36 o 
  -5  -3   7       55.81       63.83      5.25 o 
  -4  -3   7      193.69      180.66     15.49 o 
  -3  -3   7        2.41       -0.64      3.28 o 
  -2  -3   7       41.40       45.33      3.45 o 
  -1  -3   7      122.18      119.67      3.42 o 
   0  -3   7       10.50       12.79      4.03 o 
   1  -3   7        1.17        2.55      4.53 o 
   2  -3   7      377.89      338.11     23.71 o 
   3  -3   7       24.45       25.21      5.15 o 
   4  -3   7       13.53       12.18      5.33 o 
   5  -3   7       15.87       27.19     11.36 o 
   6  -3   7        4.89        5.40      5.80 o 
  -7  -2   7       32.17       19.63      4.26 o 
  -6  -2   7        1.05        0.38      3.11 o 
  -5  -2   7      480.87      468.47     13.98 o 
  -4  -2   7        6.04        2.68      1.84 o 
  -3  -2   7       13.45       14.20      1.84 o 
  -2  -2   7       57.54       54.44      2.63 o 
  -1  -2   7        5.88        5.54      3.09 o 
   0  -2   7        3.94        3.31      4.46 o 
   1  -2   7       89.15       70.07     10.71 o 
   2  -2   7      223.49      216.57     16.94 o 
   3  -2   7        1.26        0.50      2.22 o 
   4  -2   7       10.27       16.99      5.14 o 
   5  -2   7        9.89       13.71      3.58 o 
   6  -2   7       10.91       11.92      3.21 o 
  -8  -1   7        0.99        1.16      4.31 o 
  -7  -1   7      245.27      233.23      9.80 o 
  -6  -1   7       19.89       13.54      3.12 o 
  -5  -1   7        0.50        1.24      1.75 o 
  -4  -1   7       28.08       26.51      4.09 o 
  -3  -1   7      101.44      104.35      5.52 o 
  -2  -1   7      155.03      162.11      4.87 o 
  -1  -1   7        0.36       -0.56      2.64 o 
   0  -1   7      332.36      331.55     19.72 o 
   1  -1   7      259.50      277.29     11.14 o 
   2  -1   7        4.54        4.85      2.72 o 
   3  -1   7       10.56       11.08      2.81 o 
   4  -1   7       61.89       53.30      4.32 o 
   5  -1   7        2.58        2.09      2.03 o 
   6  -1   7       28.68       21.78      8.45 o 
  -8   0   7       32.57       23.99      5.49 o 
  -7   0   7      276.02      285.65      9.88 o 
  -6   0   7      162.65      173.39      9.37 o 
  -5   0   7        2.07        5.51      2.34 o 
  -4   0   7       49.01       44.30      2.58 o 
  -3   0   7       22.11       26.03      2.44 o 
  -2   0   7        1.38        1.87      1.55 o 
  -1   0   7      192.60      203.10      6.15 o 
   0   0   7      125.20      113.97      7.41 o 
   1   0   7       25.81       36.08      5.04 o 
   2   0   7        0.10       -0.89      1.98 o 
   3   0   7       21.59       17.81      3.33 o 
   4   0   7       86.52       81.87      4.45 o 
   5   0   7        5.67        4.51      2.98 o 
   6   0   7        0.10       -0.06      2.61 o 
  -8   1   7        0.00       -0.67      3.29 o 
  -7   1   7        6.40       12.60      2.92 o 
  -6   1   7       61.75       61.50      3.90 o 
  -5   1   7       54.79       54.12      5.22 o 
  -4   1   7      103.97       98.61      7.50 o 
  -3   1   7       57.34       53.48      4.82 o 
  -2   1   7      255.64      270.49      7.21 o 
  -1   1   7      422.34      389.47     10.03 o 
   0   1   7      409.88      394.19     22.12 o 
   1   1   7       20.46       26.51      5.00 o 
   2   1   7       12.41       20.01      2.93 o 
   3   1   7      324.31      342.69     13.49 o 
   4   1   7       76.90       65.34      7.67 o 
   5   1   7       23.39       24.90      3.49 o 
  -8   2   7        6.77        1.94      3.55 o 
  -7   2   7        7.66        8.30      2.54 o 
  -6   2   7        1.80        4.12      1.97 o 
  -5   2   7      378.39      374.20     10.25 o 
  -4   2   7        2.59        0.59      1.26 o 
  -3   2   7       45.43       41.45      2.49 o 
  -2   2   7      101.45      120.70      3.77 o 
  -1   2   7       33.36       36.18      3.32 o 
   0   2   7        4.66        3.44      1.78 o 
   1   2   7        5.70       10.25      2.44 o 
   2   2   7     1116.02     1174.05     31.68 o 
   3   2   7      422.53      426.14     13.31 o 
   4   2   7       15.87       16.27      4.06 o 
   5   2   7       19.92       17.23      5.08 o 
  -8   3   7        3.81        1.99      5.97 o 
  -7   3   7      129.26      121.60      9.37 o 
  -6   3   7       12.41       14.04      1.89 o 
  -5   3   7      353.30      332.70     12.72 o 
  -4   3   7      200.83      201.15      8.05 o 
  -3   3   7      242.41      227.54      9.48 o 
  -2   3   7       85.76       87.99      5.49 o 
  -1   3   7       67.75       70.66      3.15 o 
   0   3   7      150.06      133.43      6.66 o 
   1   3   7      542.39      573.56     19.64 o 
   2   3   7       14.19       13.64      2.25 o 
   3   3   7        0.57       -1.82      2.16 o 
   4   3   7       14.51       21.72      4.58 o 
   5   3   7        0.04       -1.99      3.98 o 
  -8   4   7        0.48        8.88      7.68 o 
  -7   4   7      125.96      116.57      9.84 o 
  -6   4   7       12.25       18.62      5.19 o 
  -5   4   7      648.44      646.26     20.13 o 
  -4   4   7      294.62      282.78     12.31 o 
  -3   4   7      223.42      229.20      8.78 o 
  -2   4   7       91.85       86.31      6.77 o 
  -1   4   7        6.89        6.57      0.80 o 
   0   4   7      742.78      659.37     25.08 o 
   1   4   7       85.69       96.70      7.44 o 
   2   4   7      236.84      234.40      7.90 o 
   3   4   7      183.96      197.05     12.15 o 
   4   4   7       82.07       84.18      7.47 o 
  -8   5   7       14.88       16.89     12.20 o 
  -7   5   7        2.07        1.34      6.86 o 
  -6   5   7      223.06      229.10     10.60 o 
  -5   5   7       30.73       35.60      7.17 o 
  -4   5   7        0.10        0.59      3.07 o 
  -3   5   7       16.55       18.07      3.68 o 
  -2   5   7       40.11       40.13      5.41 o 
  -1   5   7        0.73        0.67      0.91 o 
   0   5   7      149.51      149.70      4.99 o 
   1   5   7       76.73       82.01     10.41 o 
   2   5   7        7.73        7.61      5.33 o 
   3   5   7       58.22       61.76      5.46 o 
  -8   6   7       15.78       11.65      9.06 o 
  -7   6   7       61.62       69.07     10.66 o 
  -6   6   7       61.25       57.62      7.32 o 
  -5   6   7      338.55      309.92     29.23 o 
  -4   6   7      228.69      221.36     10.73 o 
  -3   6   7      140.79      113.75     12.14 o 
  -2   6   7       18.18       19.95      3.02 o 
  -1   6   7        0.64        0.73      1.02 o 
   0   6   7       84.50       88.14      5.18 o 
   1   6   7      130.79      125.74     13.20 o 
   2   6   7      205.21      208.84     51.45 o 
   3   6   7       37.47       44.63     24.86 o 
  -8   7   7        0.78        3.01      7.44 o 
  -7   7   7       98.87      105.72     10.24 o 
  -6   7   7        3.19        3.93      4.75 o 
  -5   7   7       33.79       33.29      6.52 o 
  -4   7   7       50.70       47.56      6.04 o 
  -3   7   7      201.88      178.38     11.45 o 
  -2   7   7       13.82       20.42      5.98 o 
  -1   7   7        1.93       12.95      8.67 o 
   0   7   7        0.55       -1.79      8.17 o 
   1   7   7        2.99        3.69      9.46 o 
   2   7   7       20.00        6.97     10.06 o 
  -7   8   7        2.15       10.26     11.51 o 
  -6   8   7        0.01       -3.21      6.82 o 
  -5   8   7       41.69       51.01      8.63 o 
  -4   8   7       11.80       29.42     13.45 o 
  -3   8   7       14.87       32.28      9.46 o 
  -2   8   7       73.57       88.56     13.15 o 
  -1   8   7       11.81        9.56      6.38 o 
   0   8   7        2.97        3.59      8.97 o 
   1   8   7       34.94       38.25     12.45 o 
  -6   9   7        0.03       -0.81      7.57 o 
  -5   9   7       12.02       10.46      9.07 o 
  -4   9   7       23.30       27.30     10.66 o 
  -3   9   7       48.65       64.75     12.85 o 
  -2   9   7       19.35       10.56      9.36 o 
  -1   9   7      293.55      338.31     25.80 o 
  -5  10   7        0.07        2.09      8.47 o 
  -4  10   7        0.52       -0.10      6.97 o 
  -3  10   7      121.72      153.41     17.13 o 
  -1  -9   8       10.78       19.58      3.53 o 
   0  -9   8       28.40       26.33      4.76 o 
   1  -9   8        9.28        9.16      3.75 o 
   2  -9   8        0.25       -3.00      5.71 o 
   3  -9   8       72.50       74.16      9.69 o 
   4  -9   8        0.07        7.76      7.70 o 
  -3  -8   8        5.33        8.57      4.88 o 
  -2  -8   8        0.00        0.96      2.66 o 
  -1  -8   8       68.51       67.00      5.45 o 
   0  -8   8       19.67       16.49      3.07 o 
   1  -8   8        6.21        6.08      5.54 o 
   2  -8   8        0.79       -1.90      4.33 o 
   3  -8   8        0.33        2.50      6.17 o 
   4  -8   8        1.83       -3.09      8.97 o 
   5  -8   8       46.81       38.20      6.30 o 
  -4  -7   8        3.44        4.65      4.02 o 
  -3  -7   8        4.78        5.36      3.25 o 
  -2  -7   8       53.09       59.00      5.58 o 
  -1  -7   8        0.66        0.71      4.39 o 
   0  -7   8      114.27      102.04      8.65 o 
   1  -7   8      156.70      149.66      8.69 o 
   2  -7   8       33.01       21.39      6.89 o 
   3  -7   8        0.51       -0.63      5.94 o 
   4  -7   8        5.75        3.29      6.08 o 
   5  -7   8       13.26       11.76     11.11 o 
  -5  -6   8       30.60       15.89     11.26 o 
  -4  -6   8       36.94       40.87      5.10 o 
  -3  -6   8        0.20       -2.85      2.85 o 
  -2  -6   8      300.50      306.63     11.31 o 
  -1  -6   8       67.26       65.65      4.65 o 
   0  -6   8      280.59      274.28     14.86 o 
   1  -6   8       27.22       28.33      5.01 o 
   2  -6   8        3.78        2.23      4.47 o 
   3  -6   8        7.65       11.26      5.38 o 
   4  -6   8       40.93       46.92      6.46 o 
   5  -6   8       94.89       91.69     20.72 o 
   6  -6   8       41.30       34.84      8.43 o 
  -5  -5   8      128.72      120.80      7.18 o 
  -4  -5   8        0.89       -1.09      4.53 o 
  -3  -5   8       66.25       68.22      6.98 o 
  -2  -5   8       61.13       57.87      7.96 o 
  -1  -5   8      188.99      186.28      7.57 o 
   0  -5   8      186.87      182.25     11.22 o 
   1  -5   8      160.90      148.30     10.50 o 
   2  -5   8      108.13      101.34      9.57 o 
   3  -5   8       26.08       17.23      9.76 o 
   4  -5   8        1.94        4.86      4.85 o 
   5  -5   8       78.40       68.44      8.28 o 
   6  -5   8       42.78       50.28     22.07 o 
  -6  -4   8        5.20        1.69      3.51 o 
  -5  -4   8       15.05       12.81      3.10 o 
  -4  -4   8       80.39       88.09     13.20 o 
  -3  -4   8        1.07        1.11      2.32 o 
  -2  -4   8        0.71        2.11      2.39 o 
  -1  -4   8      230.85      212.97      5.85 o 
   0  -4   8      120.66       99.84     13.40 o 
   1  -4   8        7.24       14.63      3.88 o 
   2  -4   8       77.50       63.40      7.32 o 
   3  -4   8      125.54      143.95     16.84 o 
   4  -4   8       42.19       37.10      6.51 o 
   5  -4   8       98.33      101.26      9.80 o 
   6  -4   8        1.90        5.25      5.86 o 
  -7  -3   8        0.88       -2.76      3.43 o 
  -6  -3   8       14.11        4.37      3.79 o 
  -5  -3   8       77.32       73.64      5.52 o 
  -4  -3   8      118.72      117.26     11.95 o 
  -3  -3   8        0.00       -0.15      0.65 o 
  -2  -3   8       30.07       33.62      3.31 o 
  -1  -3   8        2.26        3.64      1.73 o 
   0  -3   8       99.04       81.27      6.45 o 
   1  -3   8       22.93       39.26      6.72 o 
   2  -3   8      648.34      678.76     27.43 o 
   3  -3   8        1.75       12.25      9.46 o 
   4  -3   8       62.89       67.26      7.18 o 
   5  -3   8       14.29       13.23      5.46 o 
   6  -3   8        0.19       -1.59      5.43 o 
  -7  -2   8       88.17       92.84      6.02 o 
  -6  -2   8      285.79      280.52     10.76 o 
  -5  -2   8        5.50        8.63      3.61 o 
  -4  -2   8      115.97      110.50      6.19 o 
  -3  -2   8      465.62      461.81     11.95 o 
  -2  -2   8       74.44       69.03      4.04 o 
  -1  -2   8      363.16      353.36     11.88 o 
   0  -2   8       10.66       11.93      5.43 o 
   1  -2   8      111.64      114.15      8.49 o 
   2  -2   8       10.96        2.09      5.13 o 
   3  -2   8      435.86      414.52     27.40 o 
   4  -2   8      104.90      123.88      7.02 o 
   5  -2   8      106.61       96.34      8.90 o 
   6  -2   8       85.46       74.82     12.80 o 
  -7  -1   8       87.30      114.97     21.27 o 
  -6  -1   8        2.23        4.74      5.18 o 
  -5  -1   8      566.68      566.78     15.47 o 
  -4  -1   8        1.15       -0.07      2.03 o 
  -3  -1   8      883.14      891.60     21.14 o 
  -2  -1   8      429.01      410.27     13.39 o 
  -1  -1   8      673.81      641.16     19.33 o 
   0  -1   8       10.50       14.10      3.11 o 
   1  -1   8      543.95      563.56     22.53 o 
   2  -1   8        3.72       10.47      8.72 o 
   3  -1   8      517.33      538.44     32.58 o 
   4  -1   8        0.01        0.59      1.50 o 
   5  -1   8       54.75       62.23      4.98 o 
   6  -1   8       65.45       55.44      4.78 o 
  -8   0   8        9.37        5.98      2.72 o 
  -7   0   8        1.64        2.20      3.73 o 
  -6   0   8       27.43       43.42      4.96 o 
  -5   0   8        7.02       10.70      3.39 o 
  -4   0   8      593.57      540.12     14.61 o 
  -3   0   8        0.17        1.22      5.95 o 
  -2   0   8     1046.70     1022.44     23.66 o 
  -1   0   8       12.05        9.44      2.61 o 
   0   0   8        0.41        3.54      6.57 o 
   1   0   8        5.65        5.33      3.69 o 
   2   0   8       11.07       13.01      5.28 o 
   3   0   8      359.08      379.78     12.83 o 
   4   0   8      741.36      740.08     27.99 o 
   5   0   8        2.87        3.01      2.71 o 
  -8   1   8       47.48       57.92     14.44 o 
  -7   1   8       11.16        8.63      2.60 o 
  -6   1   8      117.77      111.09      7.32 o 
  -5   1   8       11.97        9.62      2.71 o 
  -4   1   8     1321.32     1335.15     36.76 o 
  -3   1   8      607.62      596.70     18.99 o 
  -2   1   8       56.54       52.41      3.60 o 
  -1   1   8        8.52        9.91      2.26 o 
   0   1   8       64.41       64.33      5.76 o 
   1   1   8       20.92       27.77      6.67 o 
   2   1   8      220.29      235.13      8.46 o 
   3   1   8        0.88       -1.42      2.22 o 
   4   1   8       34.25       33.83      3.80 o 
   5   1   8        2.89        2.06      5.13 o 
  -8   2   8       14.65       13.45      4.08 o 
  -7   2   8        2.85        2.15      4.17 o 
  -6   2   8        1.49       -0.06      1.83 o 
  -5   2   8      377.42      361.59     10.16 o 
  -4   2   8      407.73      405.97     11.00 o 
  -3   2   8      229.09      226.70      6.79 o 
  -2   2   8      275.27      281.74     11.89 o 
  -1   2   8        1.41       -1.48      1.48 o 
   0   2   8       97.65       81.98      5.68 o 
   1   2   8       23.43       23.25      2.49 o 
   2   2   8      220.49      214.50     10.51 o 
   3   2   8        0.80       -0.92      2.12 o 
   4   2   8        5.74        1.84      3.05 o 
   5   2   8        0.00       -1.79      3.79 o 
  -8   3   8       10.72       18.64      7.13 o 
  -7   3   8       60.73       67.96      8.65 o 
  -6   3   8      126.79      133.48      8.45 o 
  -5   3   8       12.56       16.22      4.62 o 
  -4   3   8      151.20      148.04      6.89 o 
  -3   3   8        0.05       -1.26      3.24 o 
  -2   3   8        1.03        4.00      3.54 o 
  -1   3   8       52.67       51.70      4.39 o 
   0   3   8      146.30      112.97      7.09 o 
   1   3   8        5.18        7.34      2.65 o 
   2   3   8       32.98       36.07      4.16 o 
   3   3   8       15.96       11.66      3.69 o 
   4   3   8       20.18       16.84      4.68 o 
  -8   4   8       39.77       44.61      7.40 o 
  -7   4   8      176.20      189.46     10.21 o 
  -6   4   8       52.36       60.20      8.99 o 
  -5   4   8       42.68       49.35     10.83 o 
  -4   4   8        1.51        2.86      5.21 o 
  -3   4   8       26.77       24.54      3.29 o 
  -2   4   8       39.55       30.46      4.27 o 
  -1   4   8        0.01        0.46      3.37 o 
   0   4   8      237.99      237.30      6.99 o 
   1   4   8        3.30        1.41      1.46 o 
   2   4   8       10.10        8.78      2.67 o 
   3   4   8        3.77        2.09      2.99 o 
  -8   5   8       68.53       80.01     24.46 o 
  -7   5   8        4.19        6.22      7.18 o 
  -6   5   8        0.03        0.55      3.64 o 
  -5   5   8       77.86       83.93      6.28 o 
  -4   5   8       41.36       47.01      5.75 o 
  -3   5   8       36.36       30.71      3.87 o 
  -2   5   8       33.37       22.38      3.81 o 
  -1   5   8        4.62        5.00      3.26 o 
   0   5   8       66.27       63.61      3.05 o 
   1   5   8        2.96       -0.69      1.66 o 
   2   5   8       13.61       18.35      3.21 o 
   3   5   8      119.37      114.75     30.93 o 
  -8   6   8        1.54       -1.20      4.66 o 
  -7   6   8        5.91        6.63      6.62 o 
  -6   6   8        1.55        1.97      6.87 o 
  -5   6   8        8.25       10.15      2.77 o 
  -4   6   8        5.02       11.30      6.96 o 
  -3   6   8        1.37        0.13      3.82 o 
  -2   6   8      122.99      130.32      6.37 o 
  -1   6   8        0.31       -2.49      8.07 o 
   0   6   8       14.95       10.86     10.06 o 
   1   6   8        1.32        3.79      5.48 o 
   2   6   8       46.09       64.75     13.95 o 
  -7   7   8        0.45        2.97      5.74 o 
  -6   7   8       16.21       19.21      9.56 o 
  -5   7   8        0.19       -2.08      7.16 o 
  -4   7   8       10.87       10.31      2.11 o 
  -3   7   8       52.34       47.46      3.99 o 
  -2   7   8       20.23       22.41      9.66 o 
  -1   7   8        4.87        3.79      8.97 o 
   0   7   8       36.60       58.48     11.85 o 
   1   7   8        0.30        2.19      9.36 o 
  -7   8   8       20.21       22.77      9.46 o 
  -6   8   8        0.56       -1.04      6.69 o 
  -5   8   8        7.50        2.71      6.58 o 
  -4   8   8        1.29        2.59      8.27 o 
  -3   8   8        0.03       11.66     10.16 o 
  -2   8   8        7.50       15.44      8.87 o 
  -1   8   8       10.85        4.48      9.26 o 
   0   8   8       29.15       32.18      7.87 o 
  -6   9   8        0.89       -3.49      9.86 o 
  -5   9   8        2.91       -3.39      9.36 o 
  -4   9   8       26.51       25.90     10.96 o 
  -3   9   8        1.02        0.60      4.78 o 
  -2   9   8        0.63        1.59      8.37 o 
   0  -9   9        0.44        1.08      3.83 o 
   1  -9   9        0.01       -0.57      2.76 o 
   2  -9   9       29.98       31.61     14.39 o 
  -2  -8   9        3.70        7.02      3.98 o 
  -1  -8   9       59.57       51.85      5.14 o 
   0  -8   9       12.46       18.74      4.23 o 
   1  -8   9      199.64      183.00     12.87 o 
   2  -8   9        6.16        0.10      5.68 o 
   3  -8   9        2.14        1.67      5.14 o 
   4  -8   9       37.20       20.58      8.92 o 
  -3  -7   9        2.88       -1.95      2.31 o 
  -2  -7   9        7.89        6.65      5.04 o 
  -1  -7   9        1.19        1.48      3.35 o 
   0  -7   9        2.06       -0.37      2.49 o 
   1  -7   9        5.21       11.95      6.77 o 
   2  -7   9      184.13      164.09     12.75 o 
   3  -7   9       34.31       28.45      6.18 o 
   4  -7   9       39.26       31.28     12.05 o 
  -4  -6   9       62.11       55.59      7.77 o 
  -3  -6   9        3.20        1.41      2.98 o 
  -2  -6   9       10.92       11.23      3.36 o 
  -1  -6   9       18.96       13.27      2.92 o 
   0  -6   9       79.13       87.57     20.47 o 
   1  -6   9       37.53       31.33      8.27 o 
   2  -6   9       52.68       63.98     13.15 o 
   3  -6   9      415.07      368.13     24.46 o 
   4  -6   9       85.54       61.27     13.55 o 
   5  -6   9        4.91        1.25      4.53 o 
  -5  -5   9        9.92        7.77      4.25 o 
  -4  -5   9        0.69       -4.51      4.97 o 
  -3  -5   9        0.91        0.74      2.52 o 
  -2  -5   9      121.84      127.34      6.01 o 
  -1  -5   9        0.07       -1.23      2.36 o 
   0  -5   9       35.67       35.96      5.35 o 
   1  -5   9      111.96      114.98      9.96 o 
   2  -5   9       16.70       16.37      4.71 o 
   3  -5   9        6.73        8.01      6.56 o 
   4  -5   9      132.78      120.84     19.23 o 
   5  -5   9        7.28        9.92      5.88 o 
  -6  -4   9       17.89        9.66      8.92 o 
  -5  -4   9       56.30       59.31      7.15 o 
  -4  -4   9      123.16      121.12     12.90 o 
  -3  -4   9       22.85       26.03      6.87 o 
  -2  -4   9        1.24        0.38      2.03 o 
  -1  -4   9        4.76        6.51      1.68 o 
   0  -4   9       88.70       94.18      9.04 o 
   1  -4   9       49.00       47.23     10.26 o 
   2  -4   9       31.14       21.65      7.44 o 
   3  -4   9        0.17       -4.05      6.29 o 
   4  -4   9       21.39       11.46     11.76 o 
   5  -4   9        4.90        3.06      3.59 o 
  -6  -3   9       43.96       53.82     15.58 o 
  -5  -3   9        0.87        1.44      3.58 o 
  -4  -3   9      254.01      273.03     15.22 o 
  -3  -3   9       37.64       39.19      3.52 o 
  -2  -3   9      362.44      353.91      9.67 o 
  -1  -3   9       11.96       13.48      2.20 o 
   0  -3   9      846.59      824.41     44.38 o 
   1  -3   9       27.29       32.73      4.67 o 
   2  -3   9      175.06      154.40     23.91 o 
   3  -3   9        7.89        9.06      6.48 o 
   4  -3   9      218.25      210.30     21.52 o 
   5  -3   9        3.25        3.10      3.57 o 
  -7  -2   9        1.55       -3.14      3.42 o 
  -6  -2   9        7.89        6.80      6.04 o 
  -5  -2   9       88.51      112.48     12.03 o 
  -4  -2   9        0.58        0.99      2.65 o 
  -3  -2   9      410.36      413.22     11.24 o 
  -2  -2   9        6.63        4.78      2.70 o 
  -1  -2   9     1358.38     1296.73     36.81 o 
   0  -2   9      147.06      144.48      8.26 o 
   1  -2   9      533.86      530.93     22.40 o 
   2  -2   9        4.77       12.32      6.34 o 
   3  -2   9      121.74      128.98     10.77 o 
   4  -2   9       47.87       64.25     14.35 o 
   5  -2   9      552.50      544.82     38.95 o 
  -7  -1   9      161.98      168.11     17.76 o 
  -6  -1   9        8.54       15.84      3.53 o 
  -5  -1   9      517.25      522.49     14.68 o 
  -4  -1   9       41.15       43.06      4.96 o 
  -3  -1   9     1530.43     1442.44    104.03 o 
  -2  -1   9      354.76      345.32      9.61 o 
  -1  -1   9       98.95       88.83      6.10 o 
   0  -1   9      193.28      208.93     11.97 o 
   1  -1   9       56.15       56.17      5.32 o 
   2  -1   9      278.29      271.66     18.93 o 
   3  -1   9        9.71       11.22      5.98 o 
   4  -1   9      276.05      277.92     15.67 o 
   5  -1   9      245.88      251.24     24.51 o 
  -7   0   9        9.49        9.91      3.47 o 
  -6   0   9       99.67       92.56      6.28 o 
  -5   0   9       30.72       30.39      4.40 o 
  -4   0   9        1.90        1.98      3.26 o 
  -3   0   9      137.61      145.48      6.98 o 
  -2   0   9      121.74      108.40      4.10 o 
  -1   0   9       20.94       31.46      4.70 o 
   0   0   9      226.10      219.43     16.54 o 
   1   0   9       95.14       87.63      7.99 o 
   2   0   9      209.21      208.58     12.24 o 
   3   0   9      180.49      196.22     12.13 o 
   4   0   9       81.90       60.74      7.64 o 
   5   0   9        0.56        3.31      3.76 o 
  -8   1   9        4.14        4.51      5.01 o 
  -7   1   9       11.03       16.58      4.57 o 
  -6   1   9        0.60       -2.20      2.62 o 
  -5   1   9       57.00       61.30      3.73 o 
  -4   1   9      119.05      113.34      4.93 o 
  -3   1   9       10.38        7.95      4.11 o 
  -2   1   9        2.76        3.69      1.24 o 
  -1   1   9        0.04        2.12      1.98 o 
   0   1   9        0.50        6.33      5.08 o 
   1   1   9        0.00       -4.57      4.57 o 
   2   1   9       82.12       83.28      7.67 o 
   3   1   9        0.03       -1.53      2.48 o 
   4   1   9        2.59       -2.79      2.84 o 
  -8   2   9       37.86       38.46     11.01 o 
  -7   2   9       82.78       79.91      9.37 o 
  -6   2   9      108.84      111.09      7.96 o 
  -5   2   9       36.56       35.51      4.41 o 
  -4   2   9       10.45       12.69      3.49 o 
  -3   2   9      210.64      197.05      6.58 o 
  -2   2   9        6.16        6.93      1.51 o 
  -1   2   9       93.23       77.31     10.21 o 
   0   2   9       43.47       40.13      5.18 o 
   1   2   9      304.84      317.96     14.27 o 
   2   2   9        9.90        8.17      2.48 o 
   3   2   9      404.21      400.64     13.71 o 
   4   2   9       19.58       21.22      4.48 o 
  -8   3   9       22.29       45.83     18.22 o 
  -7   3   9      254.82      278.42     12.96 o 
  -6   3   9        0.00       -0.41      4.04 o 
  -5   3   9       65.72       65.57      6.27 o 
  -4   3   9        8.43        8.26      4.12 o 
  -3   3   9       13.60        8.99      4.06 o 
  -2   3   9      113.06       97.79      6.09 o 
  -1   3   9       13.21       18.94      5.00 o 
   0   3   9       74.40       58.52      6.75 o 
   1   3   9      116.24      118.71      4.93 o 
   2   3   9        0.62        0.15      2.34 o 
   3   3   9        3.62        7.17      3.19 o 
  -8   4   9        0.36        4.80      7.85 o 
  -7   4   9        0.00       -2.03      2.79 o 
  -6   4   9       81.92       81.73     15.81 o 
  -5   4   9       19.43       26.33      3.69 o 
  -4   4   9      179.93      160.39     14.25 o 
  -3   4   9       28.75       21.08      7.51 o 
  -2   4   9      431.00      391.51     14.07 o 
  -1   4   9       42.97       36.15      4.68 o 
   0   4   9       12.67       12.36      3.75 o 
   1   4   9        1.01        1.28      1.72 o 
   2   4   9       49.70       40.07      4.30 o 
   3   4   9       38.19       37.72      4.63 o 
  -8   5   9        0.26       -1.47      7.33 o 
  -7   5   9        6.98        5.72      3.06 o 
  -6   5   9        2.56        2.34      3.92 o 
  -5   5   9        3.65        3.82      4.38 o 
  -4   5   9        3.53       -0.13      3.73 o 
  -3   5   9       46.71       45.65      4.68 o 
  -2   5   9       72.06       57.96      5.22 o 
  -1   5   9        0.05       -3.18      3.18 o 
   0   5   9       16.31       16.94      9.46 o 
   1   5   9        4.38        0.50      8.47 o 
   2   5   9        0.01        2.09      9.76 o 
  -7   6   9        6.02        9.34      8.99 o 
  -6   6   9        0.05        3.42      3.70 o 
  -5   6   9        0.03       -3.35      3.35 o 
  -4   6   9       16.09       20.01      4.00 o 
  -3   6   9        8.83        3.66      3.18 o 
  -2   6   9        0.89        0.34      2.52 o 
  -1   6   9        2.78        5.68      9.46 o 
   0   6   9        4.57        9.26      6.38 o 
   1   6   9       10.01        1.20      5.88 o 
  -7   7   9        6.46       11.47      8.90 o 
  -6   7   9        1.81       -3.56      6.12 o 
  -5   7   9        1.02        0.34      2.98 o 
  -4   7   9       22.05       14.06      6.23 o 
  -3   7   9       48.28       55.99     12.05 o 
  -2   7   9        0.02        0.70      8.47 o 
  -1   7   9        4.78       16.24     11.06 o 
   0   7   9       78.44       96.63     15.74 o 
  -6   8   9       11.02       14.44      8.14 o 
  -5   8   9        8.56        3.39     11.06 o 
  -4   8   9       14.10        6.77      7.07 o 
  -3   8   9        0.75       -0.60      8.27 o 
  -2   8   9       16.97       42.44     12.55 o 
  -1   8   9       72.85       79.80     15.14 o 
  -1  -8  10        6.21        6.44      3.79 o 
   0  -8  10       18.47       17.41      4.10 o 
   1  -8  10        4.25       12.13      7.45 o 
   2  -8  10        0.12        6.34      7.00 o 
  -3  -7  10        0.53        2.01      3.02 o 
  -2  -7  10      131.19      150.75      9.32 o 
  -1  -7  10       49.34       49.84      4.21 o 
   0  -7  10        1.99        4.31      3.21 o 
   1  -7  10        6.94        5.27      6.77 o 
   2  -7  10        1.57        4.38      6.56 o 
   3  -7  10        3.14        4.46      7.60 o 
  -4  -6  10       37.38       26.62      6.71 o 
  -3  -6  10      132.66      115.88     11.59 o 
  -2  -6  10        9.99       11.43      3.51 o 
  -1  -6  10        1.87        0.08      2.31 o 
   0  -6  10        4.09        6.99      4.36 o 
   1  -6  10       14.11       10.07      6.18 o 
   2  -6  10       12.93        7.41      7.19 o 
   3  -6  10       14.95        4.72      7.61 o 
   4  -6  10       17.14       11.54      9.66 o 
  -5  -5  10        1.27       -2.97      4.12 o 
  -4  -5  10       20.58       29.14     18.03 o 
  -3  -5  10        4.28        1.79      3.00 o 
  -2  -5  10       54.19       56.08      6.62 o 
  -1  -5  10        3.44        2.57      2.66 o 
   0  -5  10        1.68        1.95      4.08 o 
   1  -5  10       48.81       68.56      9.33 o 
   2  -5  10       45.16       51.58     15.49 o 
   3  -5  10        1.86        2.01      7.12 o 
   4  -5  10        0.14        2.04      6.87 o 
  -5  -4  10       83.33       92.28     12.65 o 
  -4  -4  10       13.48        7.56      6.05 o 
  -3  -4  10        6.68       11.66      2.56 o 
  -2  -4  10       13.82       17.38      3.25 o 
  -1  -4  10        0.05       -0.22      1.81 o 
   0  -4  10      175.44      160.77     11.82 o 
   1  -4  10      114.02      118.90     10.24 o 
   2  -4  10       15.92        6.76      4.22 o 
   3  -4  10       57.14       54.09     14.54 o 
   4  -4  10       12.56       15.69      7.66 o 
  -6  -3  10        0.32       -3.70      3.77 o 
  -5  -3  10       15.94       20.80      4.54 o 
  -4  -3  10       12.82       12.74      8.77 o 
  -3  -3  10        5.70        4.56      2.77 o 
  -2  -3  10      512.91      483.44     13.34 o 
  -1  -3  10       57.29       58.14      4.41 o 
   0  -3  10        9.27        8.58      6.48 o 
   1  -3  10       60.29       70.21     25.95 o 
   2  -3  10       13.53        9.10      6.82 o 
   3  -3  10      156.72      160.66     12.88 o 
   4  -3  10        2.01        5.60      6.96 o 
  -6  -2  10        1.15        6.26      3.86 o 
  -5  -2  10       82.10       65.29      5.74 o 
  -4  -2  10       48.17       56.05      8.21 o 
  -3  -2  10        1.86        2.57      1.73 o 
  -2  -2  10       81.98       86.91      5.36 o 
  -1  -2  10       44.59       41.08      5.22 o 
   0  -2  10       33.11       45.88      7.50 o 
   1  -2  10      181.67      168.50     11.76 o 
   2  -2  10       10.71        8.97      6.62 o 
   3  -2  10      359.55      376.08     19.27 o 
   4  -2  10      136.57      149.94     12.69 o 
  -7  -1  10       43.90       34.60     10.96 o 
  -6  -1  10       22.18       33.32      8.25 o 
  -5  -1  10        3.75        0.85      2.42 o 
  -4  -1  10        9.57       12.00      4.31 o 
  -3  -1  10      103.43      105.10      4.15 o 
  -2  -1  10      444.15      439.44     11.92 o 
  -1  -1  10      208.55      211.15      8.70 o 
   0  -1  10      218.74      220.81     10.43 o 
   1  -1  10       21.08       24.36      6.79 o 
   2  -1  10       98.86       89.11      9.12 o 
   3  -1  10        1.30        6.37     11.56 o 
   4  -1  10      138.55      123.24     11.62 o 
  -7   0  10        3.69       -0.73      5.59 o 
  -6   0  10        2.89        0.30      3.19 o 
  -5   0  10       63.10       57.61      3.80 o 
  -4   0  10        1.55       -1.66      3.69 o 
  -3   0  10       86.04       87.07      6.46 o 
  -2   0  10      106.60      108.60      4.55 o 
  -1   0  10        3.47        5.35      3.25 o 
   0   0  10        3.08        0.71      3.21 o 
   1   0  10        1.05       -4.80      5.24 o 
   2   0  10      130.25      131.34     16.69 o 
   3   0  10        0.88        6.79      5.87 o 
   4   0  10      125.73      128.90     10.99 o 
  -7   1  10        0.51       -1.37      5.49 o 
  -6   1  10       76.60       75.31      6.60 o 
  -5   1  10      101.29      112.22      7.76 o 
  -4   1  10      126.33      114.26      5.31 o 
  -3   1  10       17.89       21.60      3.81 o 
  -2   1  10       16.21       26.77      5.19 o 
  -1   1  10        0.08       -1.51      2.81 o 
   0   1  10        0.08       -3.36      3.36 o 
   1   1  10       43.84       52.46      7.01 o 
   2   1  10      122.30      121.96      9.71 o 
   3   1  10        0.33        7.20      5.19 o 
   4   1  10        6.16       11.76      8.67 o 
  -7   2  10        0.01       -3.17      4.40 o 
  -6   2  10        8.84        9.66      5.25 o 
  -5   2  10       58.96       64.48     11.15 o 
  -4   2  10       31.31       26.18      4.31 o 
  -3   2  10      470.91      454.95     15.39 o 
  -2   2  10      115.91      112.32      8.32 o 
  -1   2  10      452.37      394.20     14.92 o 
   0   2  10       67.56       68.18      6.61 o 
   1   2  10       59.58       56.54     10.23 o 
   2   2  10        5.81        0.10      3.60 o 
   3   2  10       84.48       61.96      5.08 o 
  -7   3  10       66.11       80.16      7.43 o 
  -6   3  10        0.00       -1.36      4.34 o 
  -5   3  10       71.69       59.87      8.34 o 
  -4   3  10        2.05        3.61      4.20 o 
  -3   3  10       27.09       21.76      6.99 o 
  -2   3  10        0.05       -1.88      3.42 o 
  -1   3  10       55.36       57.69      5.71 o 
   0   3  10        1.71        5.11      3.66 o 
   1   3  10        0.41        1.76      3.53 o 
   2   3  10        7.84       10.61      2.82 o 
   3   3  10        0.66       -0.10      2.49 o 
  -7   4  10        0.33        0.10      3.06 o 
  -6   4  10        0.63        2.35      4.25 o 
  -5   4  10        1.13        1.24      2.90 o 
  -4   4  10       82.88       77.42      6.81 o 
  -3   4  10       39.42       42.67      5.49 o 
  -2   4  10       28.86       23.50      9.98 o 
  -1   4  10       21.69       21.00      4.65 o 
   0   4  10        4.23        8.78      4.55 o 
   1   4  10       28.63       38.25     13.45 o 
   2   4  10       34.37       32.87     12.95 o 
  -7   5  10        3.45        4.84      4.85 o 
  -6   5  10        1.52        6.13      4.23 o 
  -5   5  10       31.73       34.66      6.90 o 
  -4   5  10        7.19       10.68      4.68 o 
  -3   5  10        0.03        1.15      3.52 o 
  -2   5  10       42.94       46.31      7.45 o 
  -1   5  10        0.01       -0.05      2.85 o 
   0   5  10        3.74        6.08     11.56 o 
   1   5  10       96.32      110.28     16.44 o 
  -7   6  10        5.82        0.82      2.79 o 
  -6   6  10        3.44        9.67      4.78 o 
  -5   6  10       32.03       45.04      5.36 o 
  -4   6  10        0.08       -3.38      3.93 o 
  -3   6  10       48.50       62.36      6.03 o 
  -2   6  10       18.24       20.72     12.95 o 
  -1   6  10       18.11       17.03     11.76 o 
   0   6  10       71.26      114.36     17.13 o 
  -6   7  10       94.34       84.76     12.52 o 
  -5   7  10       12.40       13.47      4.34 o 
  -4   7  10        0.08        0.06      3.26 o 
  -3   7  10        2.21       -2.49     10.66 o 
  -2   7  10       17.97       21.12     11.36 o 
  -1   7  10        1.70        6.57      9.86 o 
  -4   8  10      158.51      181.31     21.22 o 
  -3   8  10       32.61       55.19     13.05 o 
  -1  -7  11       10.54        5.89      3.72 o 
   0  -7  11       24.44       27.95      4.71 o 
   1  -7  11       10.29        4.54      6.95 o 
   2  -7  11      144.74      134.06     12.85 o 
  -3  -6  11       18.48       13.87      5.14 o 
  -2  -6  11        5.21        6.57      3.78 o 
  -1  -6  11       17.07       19.04      2.63 o 
   0  -6  11       26.70       19.29      5.15 o 
   1  -6  11       19.03       13.37      7.37 o 
   2  -6  11       89.07       71.78     10.95 o 
   3  -6  11        1.15       -1.13      6.86 o 
  -4  -5  11       39.39       43.88      9.61 o 
  -3  -5  11       62.13       54.31     11.48 o 
  -2  -5  11       80.71       85.90      5.51 o 
  -1  -5  11        7.56        5.54      2.62 o 
   0  -5  11       56.47       51.68      8.42 o 
   1  -5  11        1.23       -3.87      6.61 o 
   2  -5  11        0.52        3.20      6.37 o 
   3  -5  11       32.51       34.63      9.12 o 
  -5  -4  11        0.33        1.17      3.78 o 
  -4  -4  11       22.76       24.97      6.62 o 
  -3  -4  11        2.70       -0.03      2.34 o 
  -2  -4  11       73.30       76.26      4.67 o 
  -1  -4  11       52.26       53.36      4.45 o 
   0  -4  11      510.71      527.37     34.23 o 
   1  -4  11       13.50        9.76      7.07 o 
   2  -4  11        0.21        2.94      6.93 o 
   3  -4  11       20.78       21.97      8.01 o 
  -5  -3  11        2.08        3.20      3.96 o 
  -4  -3  11        1.31       -5.46      6.16 o 
  -3  -3  11       20.06       19.11      6.13 o 
  -2  -3  11      640.39      650.29     20.05 o 
  -1  -3  11      354.40      365.71     11.18 o 
   0  -3  11       45.95       43.45      4.97 o 
   1  -3  11       11.40       14.34      8.92 o 
   2  -3  11       29.30       43.68     20.87 o 
   3  -3  11       87.92       86.99     11.76 o 
   4  -3  11        1.44       -1.45      6.89 o 
  -6  -2  11       12.06        8.26      4.01 o 
  -5  -2  11        1.66        1.48      3.74 o 
  -4  -2  11        1.23        2.03      8.82 o 
  -3  -2  11       11.97        9.45      2.22 o 
  -2  -2  11        0.27        3.28      2.27 o 
  -1  -2  11      253.44      248.74      8.41 o 
   0  -2  11        0.44        4.01      4.56 o 
   1  -2  11        1.44        6.62      6.34 o 
   2  -2  11        3.78        8.15      6.99 o 
   3  -2  11        2.30       -2.90      6.64 o 
  -6  -1  11       12.84       15.69      6.62 o 
  -5  -1  11        4.34        5.71      3.91 o 
  -4  -1  11      214.76      216.38     24.56 o 
  -3  -1  11        0.17        1.06      1.70 o 
  -2  -1  11      213.27      206.52      7.25 o 
  -1  -1  11        0.63       -2.83      4.44 o 
   0  -1  11        2.91       -1.97      3.16 o 
   1  -1  11       81.27       94.49     12.65 o 
   2  -1  11        0.00        2.13      5.99 o 
   3  -1  11       14.05       23.37      7.73 o 
  -6   0  11       27.06       46.05     18.68 o 
  -5   0  11       35.26       43.67     11.76 o 
  -4   0  11       43.31       46.38      7.55 o 
  -3   0  11        4.05        7.44      5.07 o 
  -2   0  11       88.39       87.64      7.27 o 
  -1   0  11       15.59       27.71      6.13 o 
   0   0  11      255.81      223.61     10.25 o 
   1   0  11        0.67       -3.43      5.60 o 
   2   0  11        7.68        9.77      6.44 o 
   3   0  11       17.32       11.88      6.64 o 
  -7   1  11        8.02        4.80      6.97 o 
  -6   1  11      117.77      118.68     10.37 o 
  -5   1  11       34.50       34.87      6.53 o 
  -4   1  11       12.13       20.31      5.27 o 
  -3   1  11       49.17       73.70      6.86 o 
  -2   1  11       66.79       59.73      7.41 o 
  -1   1  11        6.58       10.77      4.81 o 
   0   1  11        0.32        0.16      3.79 o 
   1   1  11        7.91       13.15      5.19 o 
   2   1  11       19.48       16.22      4.91 o 
   3   1  11        0.26        9.02      6.43 o 
  -7   2  11      144.56      163.04     10.66 o 
  -6   2  11       17.39       25.29      5.71 o 
  -5   2  11        2.43        6.09      4.78 o 
  -4   2  11       22.78       45.98      9.45 o 
  -3   2  11        0.11        4.23      3.73 o 
  -2   2  11       15.59       10.98      5.02 o 
  -1   2  11       28.10       33.44      5.68 o 
   0   2  11      107.90      100.55      7.16 o 
   1   2  11        0.00        0.93      3.71 o 
   2   2  11       53.84       73.68     11.58 o 
  -7   3  11        0.67        9.38      5.33 o 
  -6   3  11       28.51       28.13      6.03 o 
  -5   3  11       17.97       22.00      5.77 o 
  -4   3  11       39.87       48.30      5.98 o 
  -3   3  11        0.31       -0.38      3.83 o 
  -2   3  11        3.28        7.26      4.81 o 
  -1   3  11       38.23       21.17      6.68 o 
   0   3  11       24.25       18.79      5.79 o 
   1   3  11        1.91        2.31      4.77 o 
   2   3  11       19.24       21.62     15.84 o 
  -7   4  11        2.83        2.48      4.97 o 
  -6   4  11        3.66        2.43      3.42 o 
  -5   4  11      111.03      139.10      9.23 o 
  -4   4  11        0.14        1.09      4.30 o 
  -3   4  11       23.35       25.01      5.22 o 
  -2   4  11        0.09        2.55      4.11 o 
  -1   4  11        6.99        4.43      4.69 o 
   0   4  11        4.67       -3.59      6.28 o 
   1   4  11       71.95       98.32     17.03 o 
  -6   5  11       90.03      128.44     13.64 o 
  -5   5  11       41.18       55.15      6.75 o 
  -4   5  11       10.96       13.07      5.02 o 
  -3   5  11       17.40       23.98      5.71 o 
  -2   5  11       65.61       66.61      9.96 o 
  -1   5  11        4.75       21.82     12.75 o 
   0   5  11        0.81        7.87     12.85 o 
  -6   6  11       28.83       25.11      6.06 o 
  -5   6  11       22.77       27.47      5.77 o 
  -4   6  11        9.53       10.73      4.83 o 
  -3   6  11       20.87       21.22     13.55 o 
  -1   6  11      211.82      310.71     27.59 o 
  -4   7  11       14.74        8.77     11.76 o 
  -3   7  11       30.88       18.93     13.05 o 
  -1  -6  12        1.94        1.44      2.93 o 
   0  -6  12        9.51        2.96      3.01 o 
   1  -6  12      430.94      408.78     21.59 o 
  -3  -5  12       25.38       30.35      4.09 o 
  -2  -5  12        1.29        0.61      2.82 o 
  -1  -5  12      302.85      288.80     12.36 o 
   0  -5  12      314.52      290.92     18.33 o 
   1  -5  12       50.34       48.93     20.42 o 
   2  -5  12       20.63       12.85     13.60 o 
  -4  -4  12      151.41      159.79     13.92 o 
  -3  -4  12        1.76        4.73      3.51 o 
  -2  -4  12       42.44       43.66      4.95 o 
  -1  -4  12       27.38       30.27      6.38 o 
   0  -4  12       93.79      112.75      8.87 o 
   1  -4  12       84.39      104.93     11.83 o 
   2  -4  12      145.59      181.68     14.74 o 
  -4  -3  12       91.63      108.29     11.40 o 
  -3  -3  12        3.59        3.53      3.48 o 
  -2  -3  12       11.20       10.76      2.38 o 
  -1  -3  12       14.69       17.84      2.96 o 
   0  -3  12       25.67       27.63      5.91 o 
   1  -3  12        0.57       -1.56      6.50 o 
   2  -3  12       10.67        5.77      7.46 o 
  -5  -2  12       59.91       72.13     38.40 o 
  -4  -2  12        0.12        2.90      6.66 o 
  -3  -2  12        1.18       -1.04      5.51 o 
  -2  -2  12       32.00       34.30      9.91 o 
  -1  -2  12       41.15       44.45      3.34 o 
   0  -2  12        0.21       -1.45      3.52 o 
   1  -2  12       50.29       36.97      8.93 o 
   2  -2  12        1.85        1.58      6.29 o 
  -5  -1  12       19.79       18.62      7.82 o 
  -4  -1  12       86.02       89.58     10.62 o 
  -3  -1  12       18.00       27.59      7.42 o 
  -2  -1  12       30.87       29.16      5.70 o 
  -1  -1  12        1.08        3.13      4.75 o 
   0  -1  12        7.86        5.75      4.98 o 
   1  -1  12       78.28       86.24      9.94 o 
   2  -1  12        0.01       -1.10      6.08 o 
  -6   0  12        8.89       14.76      7.46 o 
  -5   0  12        0.00        4.51      6.60 o 
  -4   0  12       16.46       17.03      5.41 o 
  -3   0  12       42.06       44.66      5.74 o 
  -2   0  12       32.55       40.84      6.23 o 
  -1   0  12        0.06       -2.82      5.17 o 
   0   0  12       94.42       88.04      8.07 o 
   1   0  12       20.31       12.21      6.14 o 
   2   0  12       16.19       23.66      6.96 o 
  -6   1  12       27.90       25.85      5.52 o 
  -5   1  12        0.44        0.68      4.38 o 
  -4   1  12       10.32       10.79      5.26 o 
  -3   1  12       29.48       39.24      5.50 o 
  -2   1  12       16.01       31.00      9.49 o 
  -1   1  12        0.22        4.85      5.00 o 
   0   1  12       54.94       54.09     10.26 o 
   1   1  12        2.94        4.37      5.12 o 
   2   1  12       11.59       13.89      5.24 o 
  -6   2  12        0.17       -0.41      4.24 o 
  -5   2  12       13.50        7.95      6.70 o 
  -4   2  12       19.76       24.83      6.04 o 
  -3   2  12       15.30       26.89      6.20 o 
  -2   2  12        1.16        1.19      4.43 o 
  -1   2  12       84.47      105.04      8.09 o 
   0   2  12        0.14       -2.08      3.63 o 
   1   2  12        8.04        3.11      4.95 o 
  -6   3  12        1.06        0.89      3.27 o 
  -5   3  12      121.69      124.66     10.72 o 
  -4   3  12        1.57        4.18      4.95 o 
  -3   3  12        0.05       -0.92      3.47 o 
  -2   3  12        3.84       -1.79      4.37 o 
  -1   3  12       11.80        6.63      4.92 o 
   0   3  12       32.85       38.50      6.13 o 
   1   3  12        1.10       -1.59      7.17 o 
  -5   4  12       26.87       32.70      9.07 o 
  -4   4  12        0.00       -2.37      4.78 o 
  -3   4  12       10.61       14.32      6.37 o 
  -2   4  12       15.80       10.13      5.18 o 
  -1   4  12        4.98        4.85      5.24 o 
   0   4  12       15.68       34.67     15.04 o 
  -5   5  12       43.37       65.78      7.68 o 
  -4   5  12       38.84       49.67     12.38 o 
  -3   5  12       60.56       65.81     10.18 o 
  -2   5  12       13.02       11.66     11.66 o 
  -2  -4  13        5.71        2.93      5.09 o 
  -1  -4  13        6.81        3.80      6.93 o 
   0  -4  13       13.01       13.49      8.77 o 
  -3  -3  13       40.34       50.87      9.23 o 
  -2  -3  13        1.55       -6.22      7.30 o 
  -1  -3  13      161.51      166.87     11.83 o 
   0  -3  13       26.22       12.57      9.26 o 
   1  -3  13       31.33       34.45      8.09 o 
  -4  -2  13       12.41       11.46      8.37 o 
  -3  -2  13        3.47       -3.17      4.81 o 
  -2  -2  13        1.11        0.24      6.50 o 
  -1  -2  13        5.73       10.57      8.08 o 
   0  -2  13       14.06       13.98      5.81 o 
   1  -2  13       75.02       74.07      8.72 o 
  -4  -1  13        0.39        0.45      7.05 o 
  -3  -1  13        6.47        3.48      4.56 o 
  -2  -1  13       31.94       36.86      7.16 o 
  -1  -1  13       18.66       19.38      6.05 o 
   0  -1  13       49.63       49.64      7.64 o 
   1  -1  13       14.07       19.03      5.86 o 
  -5   0  13        3.31       -1.10      9.16 o 
  -4   0  13       28.75       48.59     12.95 o 
  -3   0  13        3.41        1.83      4.49 o 
  -2   0  13       17.82       35.84      6.73 o 
  -1   0  13        3.77       -0.80      3.62 o 
   0   0  13        0.15        0.02      4.61 o 
   1   0  13       11.14       11.65      6.17 o 
  -5   1  13        2.72        0.20     14.15 o 
  -4   1  13       88.73      114.74      8.84 o 
  -3   1  13        8.24        4.19      5.27 o 
  -2   1  13       66.61       82.08      8.10 o 
  -1   1  13       21.93       31.80      8.55 o 
   0   1  13       33.82       48.88      8.95 o 
  -5   2  13       30.50       17.90      8.57 o 
  -4   2  13       87.88      105.50      8.99 o 
  -3   2  13       27.66       23.52      6.69 o 
  -2   2  13        0.07       -3.38      5.11 o 
  -1   2  13        0.11       -3.48      5.40 o 
   0   2  13        2.21        3.43      5.38 o 
  -4   3  13       56.54       60.09      7.48 o 
  -3   3  13       14.43       11.41      6.08 o 
  -2   3  13        9.63        6.52      7.97 o 
  -1   3  13       16.58        3.91      6.38 o 
  -3   4  13        1.86        2.98      4.37 o 
                                                 
